# Supplementary material for: Historical Occurrence of Algal Blooms in the Northern Beibu Gulf of China and Implications for Future Trends
Source: Front Microbiol. 2019 Mar 13;10:451. doi: 10.3389/fmicb.2019.00451 (PMC6424905; doi:10.3389/fmicb.2019.00451)
Supplement: Supplementary file 1 [file Table_1.XLS]

## Sheet: DIN
Year	Dissolved Inorganic nitrogen/DIN (µM)	References
1983	1.58	Wei, M. X., Lai, T. H., and He, B. M. (2002). Development trend of the water quality conditions in the Tieshangang Bay. Marine Science. Bulletin. 21(5), 69-74 (in Chinese).
1984	0.25	Wei, M. X., Tong, W. P., Lai, T. H., and He, B. M. (2001). The characteristics of biogenic elements and their influencing factors in Tieshangang Port. Transactions of Oceanology and Limnology 4, 23-27 (in Chinese).
1984	0.27	Wei, M. X., Lai, T. H., and He, B. M. (2002). Development trend of the water quality conditions in the Tieshangang Bay. Marine Science. Bulletin. 21(5), 69-74 (in Chinese).
1993	7.85714	He, B. M., and Wei, M. X. (2006). Preliminary study of the relationship between the self-purifying ability and the environment factors of Tieshangang Bay. Transactions of Oceanology and Limnology 3, 21-26 (in Chinese).
1993	6	He, B. M., and Wei, M. X. (2006). Preliminary study of the relationship between the self-purifying ability and the environment factors of Tieshangang Bay. Transactions of Oceanology and Limnology 3, 21-26 (in Chinese).
1996	1.5	He, B. M., and Wei, M. X. (2006). Preliminary study of the relationship between the self-purifying ability and the environment factors of Tieshangang Bay. Transactions of Oceanology and Limnology 3, 21-26 (in Chinese).
1996	12.8571	Qiu, S. F. (2001). Investigation of marine environmental quality in the offshore of four bays of Guangxi. Guangxi Sciences 8(3), 236-240 (in Chinese).
1996	1.44	Wei, M. X., Lai, T. H., and He, B. M. (2002). Development trend of the water quality conditions in the Tieshangang Bay. Marine Science. Bulletin. 21(5), 69-74 (in Chinese).
1997	5.78571	He, B. M., and Wei, M. X. (2006). Preliminary study of the relationship between the self-purifying ability and the environment factors of Tieshangang Bay. Transactions of Oceanology and Limnology 3, 21-26 (in Chinese).
1997	5.37	Wei, M. X., Lai, T. H., and He, B. M. (2002). Development trend of the water quality conditions in the Tieshangang Bay. Marine Science. Bulletin. 21(5), 69-74 (in Chinese).
1998	8.35714	Chen, Q. Y. (2001). Assessment on situation of water quality in Lianzhou Bay of Guangxi. Marine Environmental Science 20(2), 56-58 (in Chinese).
1999	0.99	Wei, M. X., Lai, T. H., and He, B. M. (2001). The chemical characteristic and distribution of the nutrient substance in Sanniang Bay of Qinzhou. Guangxi Sciences 8(4), 291-294 (in Chinese).
1999	1.07143	He, B. M., and Wei, M. X. (2006). Preliminary study of the relationship between the self-purifying ability and the environment factors of Tieshangang Bay. Transactions of Oceanology and Limnology 3, 21-26 (in Chinese).
2003	1.64286	He, B. M., and Wei, M. X. (2006). Preliminary study of the relationship between the self-purifying ability and the environment factors of Tieshangang Bay. Transactions of Oceanology and Limnology 3, 21-26 (in Chinese).
2005	17.8571	Long, Y. X., Chen, J., and Han, B. X. (2014). Research on Marine Environmental Capacity in the Beibu Gulf Economic Zone. Acta Scientiarum Naturalium Universitatis Sunyatseni 53(1), 83-88 (in Chinese).
2005	15.7143	Long, Y. X., Chen, J., and Han, B. X. (2014). Research on Marine Environmental Capacity in the Beibu Gulf Economic Zone. Acta Scientiarum Naturalium Universitatis Sunyatseni 53(1), 83-88 (in Chinese).
2007	16.6	Xin, M., Wang, B. D., Sun, X., and Xie, L. P. (2010). The distribution characteristics and seasonal variation of nutrients in Guangxi coastal area. Marine Science 34(9), 5-9 (in Chinese).
2008	1	He, B. M., Wei, M. X., and Li, Z. (2012). Relations of water self-purify ability with water dynamics, biological and chemical factor in sea-grass bed ecosystem in Tieshan Bay. Marine Environmental Science 31(5), 662-666 (in Chinese).
2008	5.28571	He, B. M., Wei, M. X., and Li, Z. (2012). Relations of water self-purify ability with water dynamics, biological and chemical factor in sea-grass bed ecosystem in Tieshan Bay. Marine Environmental Science 31(5), 662-666 (in Chinese).
2008	8.57143	He, B. M., Wei, M. X., and Li, Z. (2012). Relations of water self-purify ability with water dynamics, biological and chemical factor in sea-grass bed ecosystem in Tieshan Bay. Marine Environmental Science 31(5), 662-666 (in Chinese).
2008	1.5	He, B. M., Wei, M. X., and Li, Z. (2012). Relations of water self-purify ability with water dynamics, biological and chemical factor in sea-grass bed ecosystem in Tieshan Bay. Marine Environmental Science 31(5), 662-666 (in Chinese).
2008	10.13	Lan, W. L., Li, T. S., and Han, L. J. (2014). Distribution and seasonal variation of nutrition in the adjacent waters of Tieshangang bay in Guangxi. Marine Sciences 38(7), 63-69 (in Chinese).
2008	14.04	Lan, W. L., Li, T. S., and Han, L. J. (2014). Distribution and seasonal variation of nutrition in the adjacent waters of Tieshangang bay in Guangxi. Marine Sciences 38(7), 63-69 (in Chinese).
2008	7.76	Lan, W. L., Li, T. S., and Han, L. J. (2014). Distribution and seasonal variation of nutrition in the adjacent waters of Tieshangang bay in Guangxi. Marine Sciences 38(7), 63-69 (in Chinese).
2008	8.5	Jiang, Q. H., and Long, X. H. (2013). Investigation and evaluation on nutrients in Tieshan Bay, Guangxi from 2008-2012. China Science & Technology Overview 14, 294-295 (in Chinese).
2009	1.78571	Jiang, Q. H., and Long, X. H. (2013). Investigation and evaluation on nutrients in Tieshan Bay, Guangxi from 2008-2012. China Science & Technology Overview 14, 294-295 (in Chinese).
2010	2	Jiang, Q. H., and Long, X. H. (2013). Investigation and evaluation on nutrients in Tieshan Bay, Guangxi from 2008-2012. China Science & Technology Overview 14, 294-295 (in Chinese).
2011	3.64286	Jiang, Q. H., and Long, X. H. (2013). Investigation and evaluation on nutrients in Tieshan Bay, Guangxi from 2008-2012. China Science & Technology Overview 14, 294-295 (in Chinese).
2011	7.14286	Wang, Y. B., Zhang, A. J., Zhao, X. L., Ran, X. B., Zhou, M., Liu, W., et al. (2015). Evaluation and changing trend analysis on coastal seawater quality status of Guangxi Tieshan Port. Environmental Science & Technology 38(120), 357-364 (in Chinese).
2011	5.5	Wang, Y. B., Zhang, A. J., Zhao, X. L., Ran, X. B., Zhou, M., Liu, W., et al. (2015). Evaluation and changing trend analysis on coastal seawater quality status of Guangxi Tieshan Port. Environmental Science & Technology 38(120), 357-364 (in Chinese).
2012	4.42857	Jiang, Q. H., and Long, X. H. (2013). Investigation and evaluation on nutrients in Tieshan Bay, Guangxi from 2008-2012. China Science & Technology Overview 14, 294-295 (in Chinese).

## Sheet: NO3
Year	NO3 (µM)	References
1983	1.71429	He, B. M., and Wei, M. X. (2006). Preliminary study of the relationship between the self-purifying ability and the environment factors of Tieshangang Bay. Transactions of Oceanology and Limnology 3, 21-26 (in Chinese).
1984	0.242857	He, B. M., and Wei, M. X. (2006). Preliminary study of the relationship between the self-purifying ability and the environment factors of Tieshangang Bay. Transactions of Oceanology and Limnology 3, 21-26 (in Chinese).
1993	3.57143	He, B. M., and Wei, M. X. (2006). Preliminary study of the relationship between the self-purifying ability and the environment factors of Tieshangang Bay. Transactions of Oceanology and Limnology 3, 21-26 (in Chinese).
1993	5.28571	He, B. M., and Wei, M. X. (2006). Preliminary study of the relationship between the self-purifying ability and the environment factors of Tieshangang Bay. Transactions of Oceanology and Limnology 3, 21-26 (in Chinese).
1996	1.28571	He, B. M., and Wei, M. X. (2006). Preliminary study of the relationship between the self-purifying ability and the environment factors of Tieshangang Bay. Transactions of Oceanology and Limnology 3, 21-26 (in Chinese).
1996	1.57143	Qiu, S. F., and Lai, T. H. (1998). Survey on the environment of hydrochemistry in sea waters of Guangxi Tieshan Port. Journal of Guangxi Academy of Sciences 14(1), 45-48 (in Chinese).
1996	0.678571	He, B. M., and Wei, M. X. (2006). Preliminary study of the relationship between the self-purifying ability and the environment factors of Tieshangang Bay. Transactions of Oceanology and Limnology 3, 21-26 (in Chinese).
1997	3.35714	He, B. M., and Wei, M. X. (2006). Preliminary study of the relationship between the self-purifying ability and the environment factors of Tieshangang Bay. Transactions of Oceanology and Limnology 3, 21-26 (in Chinese).
1999	0.471429	He, B. M., and Wei, M. X. (2006). Preliminary study of the relationship between the self-purifying ability and the environment factors of Tieshangang Bay. Transactions of Oceanology and Limnology 3, 21-26 (in Chinese).
2003	0.307143	He, B. M., and Wei, M. X. (2006). Preliminary study of the relationship between the self-purifying ability and the environment factors of Tieshangang Bay. Transactions of Oceanology and Limnology 3, 21-26 (in Chinese).
2008	0.478571	He, B. M., Wei, M. X., and Li, Z. (2012). Relations of water self-purify ability with water dynamics, biological and chemical factor in sea-grass bed ecosystem in Tieshan Bay. Marine Environmental Science 31(5), 662-666 (in Chinese).
2008	3	He, B. M., Wei, M. X., and Li, Z. (2012). Relations of water self-purify ability with water dynamics, biological and chemical factor in sea-grass bed ecosystem in Tieshan Bay. Marine Environmental Science 31(5), 662-666 (in Chinese).
2008	6.64286	He, B. M., Wei, M. X., and Li, Z. (2012). Relations of water self-purify ability with water dynamics, biological and chemical factor in sea-grass bed ecosystem in Tieshan Bay. Marine Environmental Science 31(5), 662-666 (in Chinese).
2008	0.192857	He, B. M., Wei, M. X., and Li, Z. (2012). Relations of water self-purify ability with water dynamics, biological and chemical factor in sea-grass bed ecosystem in Tieshan Bay. Marine Environmental Science 31(5), 662-666 (in Chinese).

## Sheet: NO2
Year	NO2 (µM)	References
1983	0.157143	He, B. M., and Wei, M. X. (2006). Preliminary study of the relationship between the self-purifying ability and the environment factors of Tieshangang Bay. Transactions of Oceanology and Limnology 3, 21-26 (in Chinese).
1984	0.05	He, B. M., and Wei, M. X. (2006). Preliminary study of the relationship between the self-purifying ability and the environment factors of Tieshangang Bay. Transactions of Oceanology and Limnology 3, 21-26 (in Chinese).
1993	0.278571	He, B. M., and Wei, M. X. (2006). Preliminary study of the relationship between the self-purifying ability and the environment factors of Tieshangang Bay. Transactions of Oceanology and Limnology 3, 21-26 (in Chinese).
1993	0.0714286	He, B. M., and Wei, M. X. (2006). Preliminary study of the relationship between the self-purifying ability and the environment factors of Tieshangang Bay. Transactions of Oceanology and Limnology 3, 21-26 (in Chinese).
1996	0.157143	He, B. M., and Wei, M. X. (2006). Preliminary study of the relationship between the self-purifying ability and the environment factors of Tieshangang Bay. Transactions of Oceanology and Limnology 3, 21-26 (in Chinese).
1996	0.0357143	He, B. M., and Wei, M. X. (2006). Preliminary study of the relationship between the self-purifying ability and the environment factors of Tieshangang Bay. Transactions of Oceanology and Limnology 3, 21-26 (in Chinese).
1996	0.142857	Qiu, S. F., and Lai, T. H. (1998). Survey on the environment of hydrochemistry in sea waters of Guangxi Tieshan Port. Journal of Guangxi Academy of Sciences 14(1), 45-48 (in Chinese).
1997	0.371429	He, B. M., and Wei, M. X. (2006). Preliminary study of the relationship between the self-purifying ability and the environment factors of Tieshangang Bay. Transactions of Oceanology and Limnology 3, 21-26 (in Chinese).
1999	0.1	He, B. M., and Wei, M. X. (2006). Preliminary study of the relationship between the self-purifying ability and the environment factors of Tieshangang Bay. Transactions of Oceanology and Limnology 3, 21-26 (in Chinese).
2003	0.128571	He, B. M., and Wei, M. X. (2006). Preliminary study of the relationship between the self-purifying ability and the environment factors of Tieshangang Bay. Transactions of Oceanology and Limnology 3, 21-26 (in Chinese).
2008	0.00571429	He, B. M., Wei, M. X., and Li, Z. (2012). Relations of water self-purify ability with water dynamics, biological and chemical factor in sea-grass bed ecosystem in Tieshan Bay. Marine Environmental Science 31(5), 662-666 (in Chinese).
2008	0.35	He, B. M., Wei, M. X., and Li, Z. (2012). Relations of water self-purify ability with water dynamics, biological and chemical factor in sea-grass bed ecosystem in Tieshan Bay. Marine Environmental Science 31(5), 662-666 (in Chinese).
2008	0.671429	He, B. M., Wei, M. X., and Li, Z. (2012). Relations of water self-purify ability with water dynamics, biological and chemical factor in sea-grass bed ecosystem in Tieshan Bay. Marine Environmental Science 31(5), 662-666 (in Chinese).
2008	0.0507143	He, B. M., Wei, M. X., and Li, Z. (2012). Relations of water self-purify ability with water dynamics, biological and chemical factor in sea-grass bed ecosystem in Tieshan Bay. Marine Environmental Science 31(5), 662-666 (in Chinese).

## Sheet: NH4
Year	NH4 (µM)	References
1993	3.85714	He, B. M., and Wei, M. X. (2006). Preliminary study of the relationship between the self-purifying ability and the environment factors of Tieshangang Bay. Transactions of Oceanology and Limnology 3, 21-26 (in Chinese).
1993	0.642857	He, B. M., and Wei, M. X. (2006). Preliminary study of the relationship between the self-purifying ability and the environment factors of Tieshangang Bay. Transactions of Oceanology and Limnology 3, 21-26 (in Chinese).
1996	0.785714	He, B. M., and Wei, M. X. (2006). Preliminary study of the relationship between the self-purifying ability and the environment factors of Tieshangang Bay. Transactions of Oceanology and Limnology 3, 21-26 (in Chinese).
1997	2.07143	He, B. M., and Wei, M. X. (2006). Preliminary study of the relationship between the self-purifying ability and the environment factors of Tieshangang Bay. Transactions of Oceanology and Limnology 3, 21-26 (in Chinese).
1999	0.528571	He, B. M., and Wei, M. X. (2006). Preliminary study of the relationship between the self-purifying ability and the environment factors of Tieshangang Bay. Transactions of Oceanology and Limnology 3, 21-26 (in Chinese).
2003	1.21429	He, B. M., and Wei, M. X. (2006). Preliminary study of the relationship between the self-purifying ability and the environment factors of Tieshangang Bay. Transactions of Oceanology and Limnology 3, 21-26 (in Chinese).
2008	0.507143	He, B. M., Wei, M. X., and Li, Z. (2012). Relations of water self-purify ability with water dynamics, biological and chemical factor in sea-grass bed ecosystem in Tieshan Bay. Marine Environmental Science 31(5), 662-666 (in Chinese).
2008	1.92857	He, B. M., Wei, M. X., and Li, Z. (2012). Relations of water self-purify ability with water dynamics, biological and chemical factor in sea-grass bed ecosystem in Tieshan Bay. Marine Environmental Science 31(5), 662-666 (in Chinese).
2008	1.5	He, B. M., Wei, M. X., and Li, Z. (2012). Relations of water self-purify ability with water dynamics, biological and chemical factor in sea-grass bed ecosystem in Tieshan Bay. Marine Environmental Science 31(5), 662-666 (in Chinese).
2008	1.21429	He, B. M., Wei, M. X., and Li, Z. (2012). Relations of water self-purify ability with water dynamics, biological and chemical factor in sea-grass bed ecosystem in Tieshan Bay. Marine Environmental Science 31(5), 662-666 (in Chinese).

## Sheet: PO4
Year	PO4 (µM)	References
1996	0.0806452	Qiu, S. F., and Lai, T. H. (1998). Survey on the environment of hydrochemistry in sea waters of Guangxi Tieshan Port. Journal of Guangxi Academy of Sciences 14(1), 45-48 (in Chinese).
2007	0.24	Xin, M., Wang, B. D., Sun, X., and Xie, L. P. (2010). The distribution characteristics and seasonal variation of nutrients in Guangxi coastal area. Marine Science 34(9), 5-9 (in Chinese).
2008	0.17	Lan, W. L., Li, T. S., and Han, L. J. (2014). Distribution and seasonal variation of nutrition in the adjacent waters of Tieshangang bay in Guangxi. Marine Sciences 38(7), 63-69 (in Chinese).
2008	0.75	Lan, W. L., Li, T. S., and Han, L. J. (2014). Distribution and seasonal variation of nutrition in the adjacent waters of Tieshangang bay in Guangxi. Marine Sciences 38(7), 63-69 (in Chinese).
2008	0.12	Lan, W. L., Li, T. S., and Han, L. J. (2014). Distribution and seasonal variation of nutrition in the adjacent waters of Tieshangang bay in Guangxi. Marine Sciences 38(7), 63-69 (in Chinese).
2008	0.145161	Jiang, Q. H., and Long, X. H. (2013). Investigation and evaluation on nutrients in Tieshan Bay, Guangxi from 2008-2012. China Science & Technology Overview 14, 294-295 (in Chinese).
2009	0.0612903	Jiang, Q. H., and Long, X. H. (2013). Investigation and evaluation on nutrients in Tieshan Bay, Guangxi from 2008-2012. China Science & Technology Overview 14, 294-295 (in Chinese).
2010	0.0677419	Jiang, Q. H., and Long, X. H. (2013). Investigation and evaluation on nutrients in Tieshan Bay, Guangxi from 2008-2012. China Science & Technology Overview 14, 294-295 (in Chinese).
2011	0.0580645	Jiang, Q. H., and Long, X. H. (2013). Investigation and evaluation on nutrients in Tieshan Bay, Guangxi from 2008-2012. China Science & Technology Overview 14, 294-295 (in Chinese).
2012	0.0387097	Jiang, Q. H., and Long, X. H. (2013). Investigation and evaluation on nutrients in Tieshan Bay, Guangxi from 2008-2012. China Science & Technology Overview 14, 294-295 (in Chinese).
1983	0.548387	He, B. M., and Wei, M. X. (2006). Preliminary study of the relationship between the self-purifying ability and the environment factors of Tieshangang Bay. Transactions of Oceanology and Limnology 3, 21-26 (in Chinese).
1983	0.55	Wei, M. X., Lai, T. H., and He, B. M. (2002). Development trend of the water quality conditions in the Tieshangang Bay. Marine Science. Bulletin. 21(5), 69-74 (in Chinese).
1984	0.319355	He, B. M., and Wei, M. X. (2006). Preliminary study of the relationship between the self-purifying ability and the environment factors of Tieshangang Bay. Transactions of Oceanology and Limnology (3), 21-26 (in Chinese).
1984	0.33	Wei, M. X., Tong, W. P., Lai, T. H., and He, B. M. (2001). The characteristics of biogenic elements and their influencing factors in Tieshangang Port. Transactions of Oceanology and Limnology 4, 23-27 (in Chinese).
1984	0.32	Wei, M. X., Lai, T. H., and He, B. M. (2002). Development trend of the water quality conditions in the Tieshangang Bay. Marine Science. Bulletin. 21(5), 69-74 (in Chinese).
1993	0.0677419	He, B. M., and Wei, M. X. (2006). Preliminary study of the relationship between the self-purifying ability and the environment factors of Tieshangang Bay. Transactions of Oceanology and Limnology 3, 21-26 (in Chinese).
1993	0.0387097	He, B. M., and Wei, M. X. (2006). Preliminary study of the relationship between the self-purifying ability and the environment factors of Tieshangang Bay. Transactions of Oceanology and Limnology 3, 21-26 (in Chinese).
1996	0.0774194	He, B. M., and Wei, M. X. (2006). Preliminary study of the relationship between the self-purifying ability and the environment factors of Tieshangang Bay. Transactions of Oceanology and Limnology 3, 21-26 (in Chinese).
1996	0.119355	He, B. M., and Wei, M. X. (2006). Preliminary study of the relationship between the self-purifying ability and the environment factors of Tieshangang Bay. Transactions of Oceanology and Limnology 3, 21-26 (in Chinese).
1996	0.12	Wei, M. X., Lai, T. H., and He, B. M. (2002). Development trend of the water quality conditions in the Tieshangang Bay. Marine Science. Bulletin. 21(5), 69-74 (in Chinese).
1997	0.387097	He, B. M., and Wei, M. X. (2006). Preliminary study of the relationship between the self-purifying ability and the environment factors of Tieshangang Bay. Transactions of Oceanology and Limnology 3, 21-26 (in Chinese).
1997	0.4	Wei, M. X., Lai, T. H., and He, B. M. (2002). Development trend of the water quality conditions in the Tieshangang Bay. Marine Science. Bulletin. 21(5), 69-74 (in Chinese).
1998	0.0645161	Chen, Q. Y. (2001). Assessment on situation of water quality in Lianzhou Bay of Guangxi. Marine Environmental Science 20(2), 56-58 (in Chinese).
1999	0.11	Wei, M. X., Lai, T. H., and He, B. M. (2001). The chemical characteristic and distribution of the nutrient substance in Sanniang Bay of Qinzhou. Guangxi Sciences 8(4), 291-294 (in Chinese).
1999	0.1	He, B. M., and Wei, M. X. (2006). Preliminary study of the relationship between the self-purifying ability and the environment factors of Tieshangang Bay. Transactions of Oceanology and Limnology 3, 21-26 (in Chinese).
2003	0.0516129	He, B. M., and Wei, M. X. (2006). Preliminary study of the relationship between the self-purifying ability and the environment factors of Tieshangang Bay. Transactions of Oceanology and Limnology 3, 21-26 (in Chinese).
2011	0.148387	Wang, Y. B., Zhang, A. J., Zhao, X. L., Ran, X. B., Zhou, M., Liu, W., et al. (2015). Evaluation and changing trend analysis on coastal seawater quality status of Guangxi Tieshan Port. Environmental Science & Technology 38(120), 357-364 (in Chinese).
2011	0.806452	Wang, Y. B., Zhang, A. J., Zhao, X. L., Ran, X. B., Zhou, M., Liu, W., et al. (2015). Evaluation and changing trend analysis on coastal seawater quality status of Guangxi Tieshan Port. Environmental Science & Technology 38(120), 357-364 (in Chinese).

## Sheet: SiO3
Year	SiO3 (µM)	References
1983	45.44	Wei, M. X., Lai, T. H., and He, B. M. (2002). Development trend of the water quality conditions in the Tieshangang Bay. Marine Science. Bulletin. 21(5), 69-74 (in Chinese).
1984	7.37	Wei, M. X., Lai, T. H., and He, B. M. (2002). Development trend of the water quality conditions in the Tieshangang Bay. Marine Science. Bulletin. 21(5), 69-74 (in Chinese).
1984	6.67	Wei, M. X., Tong, W. P., Lai, T. H., and He, B. M. (2001). The characteristics of biogenic elements and their influencing factors in Tieshangang Port. Transactions of Oceanology and Limnology 4, 23-27 (in Chinese).
1996	9.39	Wei, M. X., Lai, T. H., and He, B. M. (2002). Development trend of the water quality conditions in the Tieshangang Bay. Marine Science. Bulletin. 21(5), 69-74 (in Chinese).
1997	12.31	Wei, M. X., Lai, T. H., and He, B. M. (2002). Development trend of the water quality conditions in the Tieshangang Bay. Marine Science. Bulletin. 21(5), 69-74 (in Chinese).
1999	8.19	Wei, M. X., Tong, W. P., Lai, T. H., and He, B. M. (2001). The characteristics of biogenic elements and their influencing factors in Tieshangang Port. Transactions of Oceanology and Limnology 4, 23-27 (in Chinese).
2007	26.5	Xin, M., Wang, B. D., Sun, X., and Xie, L. P. (2010). The distribution characteristics and seasonal variation of nutrients in Guangxi coastal area. Marine Science 34(9), 5-9 (in Chinese).
2008	13.64	Lan, W. L., Li, T. S., and Han, L. J. (2014). Distribution and seasonal variation of nutrition in the adjacent waters of Tieshangang bay in Guangxi. Marine Sciences 38(7), 63-69 (in Chinese).
2008	31.32	Lan, W. L., Li, T. S., and Han, L. J. (2014). Distribution and seasonal variation of nutrition in the adjacent waters of Tieshangang bay in Guangxi. Marine Sciences 38(7), 63-69 (in Chinese).
2008	18.86	Lan, W. L., Li, T. S., and Han, L. J. (2014). Distribution and seasonal variation of nutrition in the adjacent waters of Tieshangang bay in Guangxi. Marine Sciences 38(7), 63-69 (in Chinese).
2008	14.6786	Jiang, Q. H., and Long, X. H. (2013). Investigation and evaluation on nutrients in Tieshan Bay, Guangxi from 2008-2012. China Science & Technology Overview 14, 294-295 (in Chinese).
2009	10.5	Jiang, Q. H., and Long, X. H. (2013). Investigation and evaluation on nutrients in Tieshan Bay, Guangxi from 2008-2012. China Science & Technology Overview 14, 294-295 (in Chinese).
2010	12.4643	Jiang, Q. H., and Long, X. H. (2013). Investigation and evaluation on nutrients in Tieshan Bay, Guangxi from 2008-2012. China Science & Technology Overview 14, 294-295 (in Chinese).
2011	9.5	Jiang, Q. H., and Long, X. H. (2013). Investigation and evaluation on nutrients in Tieshan Bay, Guangxi from 2008-2012. China Science & Technology Overview 14, 294-295 (in Chinese).
2012	13.0357	Jiang, Q. H., and Long, X. H. (2013). Investigation and evaluation on nutrients in Tieshan Bay, Guangxi from 2008-2012. China Science & Technology Overview 14, 294-295 (in Chinese).

## Sheet: COD
Year	COD (mg/L)	References
1983	2.65	Wei, M. X., Lai, T. H., and He, B. M. (2002). Development trend of the water quality conditions in the Tieshangang Bay. Marine Science. Bulletin. 21(5), 69-74 (in Chinese).
1983	2.61	He, B. M., and Wei, M. X. (2006). Preliminary study of the relationship between the self-purifying ability and the environment factors of Tieshangang Bay. Transactions of Oceanology and Limnology 3, 21-26 (in Chinese).
1984	0.96	He, B. M., and Wei, M. X. (2006). Preliminary study of the relationship between the self-purifying ability and the environment factors of Tieshangang Bay. Transactions of Oceanology and Limnology 3, 21-26 (in Chinese).
1984	1.02	Wei, M. X., Lai, T. H., and He, B. M. (2002). Development trend of the water quality conditions in the Tieshangang Bay. Marine Science. Bulletin. 21(5), 69-74 (in Chinese).
1996	1.66	He, B. M., and Wei, M. X. (2006). Preliminary study of the relationship between the self-purifying ability and the environment factors of Tieshangang Bay. Transactions of Oceanology and Limnology 3, 21-26 (in Chinese).
1996	1.12	He, B. M., and Wei, M. X. (2006). Preliminary study of the relationship between the self-purifying ability and the environment factors of Tieshangang Bay. Transactions of Oceanology and Limnology 3, 21-26 (in Chinese).
1996	1.11	Wei, M. X., Lai, T. H., and He, B. M. (2002). Development trend of the water quality conditions in the Tieshangang Bay. Marine Science. Bulletin. 21(5), 69-74 (in Chinese).
1996	2.54	Qiu, S. F. (2001). Investigation of marine environmental quality in the offshore of four bays of Guangxi. Guangxi Sciences 8(3), 236-240 (in Chinese).
1996	1.65	Qiu, S. F., and Lai, T. H. (1998). Survey on the environment of hydrochemistry in sea waters of Guangxi Tieshan Port. Journal of Guangxi Academy of Sciences 14(1), 45-48 (in Chinese).
1997	1.8	He, B. M., and Wei, M. X. (2006). Preliminary study of the relationship between the self-purifying ability and the environment factors of Tieshangang Bay. Transactions of Oceanology and Limnology 3, 21-26 (in Chinese).
1997	1.79	Wei, M. X., Lai, T. H., and He, B. M. (2002). Development trend of the water quality conditions in the Tieshangang Bay. Marine Science. Bulletin. 21(5), 69-74 (in Chinese).
1998	0.71	Chen, Q. Y. (2001). Assessment on situation of water quality in Lianzhou Bay of Guangxi. Marine Environmental Science 20(2), 56-58 (in Chinese).
1999	1.97	He, B. M., and Wei, M. X. (2006). Preliminary study of the relationship between the self-purifying ability and the environment factors of Tieshangang Bay. Transactions of Oceanology and Limnology 3, 21-26 (in Chinese).
2003	1.47	He, B. M., and Wei, M. X. (2006). Preliminary study of the relationship between the self-purifying ability and the environment factors of Tieshangang Bay. Transactions of Oceanology and Limnology 3, 21-26 (in Chinese).
2005	1.8	Long, Y. X., Chen, J., and Han, B. X. (2014). Research on Marine Environmental Capacity in the Beibu Gulf Economic Zone. Acta Scientiarum Naturalium Universitatis Sunyatseni 53(1), 83-88 (in Chinese).
2005	1.4	Long, Y. X., Chen, J., and Han, B. X. (2014). Research on Marine Environmental Capacity in the Beibu Gulf Economic Zone. Acta Scientiarum Naturalium Universitatis Sunyatseni 53(1), 83-88 (in Chinese).
2008	0.77	Lan, W. L., Li, T. S., and Han, L. J. (2014). Distribution and seasonal variation of nutrition in the adjacent waters of Tieshangang bay in Guangxi. Marine Sciences 38(7), 63-69 (in Chinese).
2008	1.35	Lan, W. L., Li, T. S., and Han, L. J. (2014). Distribution and seasonal variation of nutrition in the adjacent waters of Tieshangang bay in Guangxi. Marine Sciences 38(7), 63-69 (in Chinese).
2008	1.64	Lan, W. L., Li, T. S., and Han, L. J. (2014). Distribution and seasonal variation of nutrition in the adjacent waters of Tieshangang bay in Guangxi. Marine Sciences 38(7), 63-69 (in Chinese).
2011	0.94	Wang, Y. B., Zhang, A. J., Zhao, X. L., Ran, X. B., Zhou, M., Liu, W., et al. (2015). Evaluation and changing trend analysis on coastal seawater quality status of Guangxi Tieshan Port. Environmental Science & Technology 38(120), 357-364 (in Chinese).
2011	1.99	Wang, Y. B., Zhang, A. J., Zhao, X. L., Ran, X. B., Zhou, M., Liu, W., et al. (2015). Evaluation and changing trend analysis on coastal seawater quality status of Guangxi Tieshan Port. Environmental Science & Technology 38(120), 357-364 (in Chinese).
