# Supplementary material for: Historical Occurrence of Algal Blooms in the Northern Beibu Gulf of China and Implications for Future Trends
Source: Front Microbiol. 2019 Mar 13;10:451. doi: 10.3389/fmicb.2019.00451 (PMC6424905; doi:10.3389/fmicb.2019.00451)
Supplement: Supplementary file 3 [file Table_3.XLS]

## Sheet: DIN
Year	Dissolved Inorganic Nitrogen/DIN (µM)	References
1983	4.28571	Ma., Y., Wei, W., Gao, Z. H., Wang, D., Yang, Y., and Ma, Y. (2013). Study of the nutrient distribution and its influence factors in the Qinzhou Bay. Marine Science Bulletin 32(5), 481-487 (in Chinese).
1983	5.6	Wei, M. X., and He, B. M. (2008). Change trend of water environmental index in last 20a of Qinzhou Bay Ⅴ. Biomass distribution of phytoplankton and effect factors. Marine Environmental Science 27(3), 253-257 (in Chinese).
1983	4.25	Wei, M. X., and He, B. M. (2008). Change trend of water environmental index in last 20a of Qinzhou Bay Ⅴ. Biomass distribution of phytoplankton and effect factors. Marine Environmental Science 27(3), 253-257 (in Chinese).
1983	2.45	Wei, M. X., and He, B. M. (2008). Change trend of water environmental index in last 20a of Qinzhou Bay Ⅴ. Biomass distribution of phytoplankton and effect factors. Marine Environmental Science 27(3), 253-257 (in Chinese).
1984	0.571429	Ma., Y., Wei, W., Gao, Z. H., Wang, D., Yang, Y., and Ma, Y. (2013). Study of the nutrient distribution and its influence factors in the Qinzhou Bay. Marine Science Bulletin 32(5), 481-487 (in Chinese).
1984	0.61	Wei, M. X., and He, B. M. (2008). Change trend of water environmental index in last 20a of Qinzhou Bay Ⅴ. Biomass distribution of phytoplankton and effect factors. Marine Environmental Science 27(3), 253-257 (in Chinese).
1990	12.85	Wei, M. X., and He, B. M. (2008). Change trend of water environmental index in last 20a of Qinzhou Bay Ⅴ. Biomass distribution of phytoplankton and effect factors. Marine Environmental Science 27(3), 253-257 (in Chinese).
1990	9.18	Wei, M. X., and He, B. M. (2008). Change trend of water environmental index in last 20a of Qinzhou Bay Ⅴ. Biomass distribution of phytoplankton and effect factors. Marine Environmental Science 27(3), 253-257 (in Chinese).
1996	5.14286	Ma., Y., Wei, W., Gao, Z. H., Wang, D., Yang, Y., and Ma, Y. (2013). Study of the nutrient distribution and its influence factors in the Qinzhou Bay. Marine Science Bulletin 32(5), 481-487 (in Chinese).
1996	5.11	Wei, M. X., and He, B. M. (2006). Change trend of the water environmental index in Qinzhou Bay in recent 20 years Ⅳ. change of the content of the organic contamination (COD) and the process of the supplement, digestion and attenuation of COD. Marine Environmental Science 25(4), 48-51 (in Chinese).
1997	19.9286	Ma., Y., Wei, W., Gao, Z. H., Wang, D., Yang, Y., and Ma, Y. (2013). Study of the nutrient distribution and its influence factors in the Qinzhou Bay. Marine Science Bulletin 32(5), 481-487 (in Chinese).
1998	10	Wei, M. X., Tong W. P., Lai, T. H., and He, B. M. (2001). A preliminary study on the water environment characteristics and nutrient status of the shellfish culture area in the inner Qinzhou Bay. Journal of Oceanography of Huanghai & Bohai Seas 19(4), 51-55 (in Chinese).
1998	11.4286	Wei, M. X., Tong W. P., Lai, T. H., and He, B. M. (2001). A preliminary study on the water environment characteristics and nutrient status of the shellfish culture area in the inner Qinzhou Bay. Journal of Oceanography of Huanghai & Bohai Seas 19(4), 51-55 (in Chinese).
1998	8.57143	Wei, M. X., Tong W. P., Lai, T. H., and He, B. M. (2001). A preliminary study on the water environment characteristics and nutrient status of the shellfish culture area in the inner Qinzhou Bay. Journal of Oceanography of Huanghai & Bohai Seas 19(4), 51-55 (in Chinese).
1998	9.28571	Wei, M. X., Tong W. P., Lai, T. H., and He, B. M. (2001). A preliminary study on the water environment characteristics and nutrient status of the shellfish culture area in the inner Qinzhou Bay. Journal of Oceanography of Huanghai & Bohai Seas 19(4), 51-55 (in Chinese).
1998	8.57143	Wei, M. X., Tong W. P., Lai, T. H., and He, B. M. (2001). A preliminary study on the water environment characteristics and nutrient status of the shellfish culture area in the inner Qinzhou Bay. Journal of Oceanography of Huanghai & Bohai Seas 19(4), 51-55 (in Chinese).
1998	10	Wei, M. X., Tong W. P., Lai, T. H., and He, B. M. (2001). A preliminary study on the water environment characteristics and nutrient status of the shellfish culture area in the inner Qinzhou Bay. Journal of Oceanography of Huanghai & Bohai Seas 19(4), 51-55 (in Chinese).
1998	11.4286	Wei, M. X., Tong W. P., Lai, T. H., and He, B. M. (2001). A preliminary study on the water environment characteristics and nutrient status of the shellfish culture area in the inner Qinzhou Bay. Journal of Oceanography of Huanghai & Bohai Seas 19(4), 51-55 (in Chinese).
1998	7.85714	Wei, M. X., Tong W. P., Lai, T. H., and He, B. M. (2001). A preliminary study on the water environment characteristics and nutrient status of the shellfish culture area in the inner Qinzhou Bay. Journal of Oceanography of Huanghai & Bohai Seas 19(4), 51-55 (in Chinese).
1998	6.85714	Wei, M. X., Tong W. P., Lai, T. H., and He, B. M. (2001). A preliminary study on the water environment characteristics and nutrient status of the shellfish culture area in the inner Qinzhou Bay. Journal of Oceanography of Huanghai & Bohai Seas 19(4), 51-55 (in Chinese).
1998	8.57143	Wei, M. X., Tong W. P., Lai, T. H., and He, B. M. (2001). A preliminary study on the water environment characteristics and nutrient status of the shellfish culture area in the inner Qinzhou Bay. Journal of Oceanography of Huanghai & Bohai Seas 19(4), 51-55 (in Chinese).
1998	9.18	Wei, M. X., and He, B. M. (2008). Change trend of water environmental index in last 20a of Qinzhou Bay Ⅴ. Biomass distribution of phytoplankton and effect factors. Marine Environmental Science 27(3), 253-257 (in Chinese).
1999	65	Wei, M. X., Tong W. P., Lai, T. H., and He, B. M. (2001). A preliminary study on the water environment characteristics and nutrient status of the shellfish culture area in the inner Qinzhou Bay. Journal of Oceanography of Huanghai & Bohai Seas 19(4), 51-55 (in Chinese).
1999	38.5714	Wei, M. X., Tong W. P., Lai, T. H., and He, B. M. (2001). A preliminary study on the water environment characteristics and nutrient status of the shellfish culture area in the inner Qinzhou Bay. Journal of Oceanography of Huanghai & Bohai Seas 19(4), 51-55 (in Chinese).
1999	55	Wei, M. X., Tong W. P., Lai, T. H., and He, B. M. (2001). A preliminary study on the water environment characteristics and nutrient status of the shellfish culture area in the inner Qinzhou Bay. Journal of Oceanography of Huanghai & Bohai Seas 19(4), 51-55 (in Chinese).
1999	45	Wei, M. X., Tong W. P., Lai, T. H., and He, B. M. (2001). A preliminary study on the water environment characteristics and nutrient status of the shellfish culture area in the inner Qinzhou Bay. Journal of Oceanography of Huanghai & Bohai Seas 19(4), 51-55 (in Chinese).
1999	32.1429	Wei, M. X., Tong W. P., Lai, T. H., and He, B. M. (2001). A preliminary study on the water environment characteristics and nutrient status of the shellfish culture area in the inner Qinzhou Bay. Journal of Oceanography of Huanghai & Bohai Seas 19(4), 51-55 (in Chinese).
1999	32.8571	Wei, M. X., Tong W. P., Lai, T. H., and He, B. M. (2001). A preliminary study on the water environment characteristics and nutrient status of the shellfish culture area in the inner Qinzhou Bay. Journal of Oceanography of Huanghai & Bohai Seas 19(4), 51-55 (in Chinese).
1999	27.1429	Wei, M. X., Tong W. P., Lai, T. H., and He, B. M. (2001). A preliminary study on the water environment characteristics and nutrient status of the shellfish culture area in the inner Qinzhou Bay. Journal of Oceanography of Huanghai & Bohai Seas 19(4), 51-55 (in Chinese).
1999	42.36	Wei, M. X., and He, B. M. (2008). Change trend of water environmental index in last 20a of Qinzhou Bay Ⅴ. Biomass distribution of phytoplankton and effect factors. Marine Environmental Science 27(3), 253-257 (in Chinese).
1999	9.18	Wei, M. X., Lai, T. H., and He, B. M. (2002). Change trend of the chemical items in Qinzhou Bay in the last twenty yearsⅠnutrient condition in usual discharged period. Marine Environmental Science 21(3), 49-52 (in Chinese).
1999	42.54	Wei, M. X., Lai, T. H., and He, B. M. (2001). The chemical characteristic and distribution of the nutrient substance in Sanniang Bay of Qinzhou. Guangxi Sciences 8(4), 291-294 (in Chinese).
2000	1.33	Wei, M. X., Lai, T. H., and He, B. M. (2001). The chemical characteristic and distribution of the nutrient substance in Sanniang Bay of Qinzhou. Guangxi Sciences 8(4), 291-294 (in Chinese).
2000	1.24	Wei, M. X., Lai, T. H., and He, B. M. (2001). The chemical characteristic and distribution of the nutrient substance in Sanniang Bay of Qinzhou. Guangxi Sciences 8(4), 291-294 (in Chinese).
2000	2.97	Wei, M. X., Lai, T. H., and He, B. M. (2001). The chemical characteristic and distribution of the nutrient substance in Sanniang Bay of Qinzhou. Guangxi Sciences 8(4), 291-294 (in Chinese).
2000	2.17	Wei, M. X., Lai, T. H., and He, B. M. (2001). The chemical characteristic and distribution of the nutrient substance in Sanniang Bay of Qinzhou. Guangxi Sciences 8(4), 291-294 (in Chinese).
2000	3.59	Wei, M. X., Lai, T. H., and He, B. M. (2001). The chemical characteristic and distribution of the nutrient substance in Sanniang Bay of Qinzhou. Guangxi Sciences 8(4), 291-294 (in Chinese).
2000	3.78	Wei, M. X., Lai, T. H., and He, B. M. (2001). The chemical characteristic and distribution of the nutrient substance in Sanniang Bay of Qinzhou. Guangxi Sciences 8(4), 291-294 (in Chinese).
2000	5.6	Wei, M. X., Lai, T. H., and He, B. M. (2001). The chemical characteristic and distribution of the nutrient substance in Sanniang Bay of Qinzhou. Guangxi Sciences 8(4), 291-294 (in Chinese).
2000	3.14	Wei, M. X., Lai, T. H., and He, B. M. (2001). The chemical characteristic and distribution of the nutrient substance in Sanniang Bay of Qinzhou. Guangxi Sciences 8(4), 291-294 (in Chinese).
2000	1.87	Wei, M. X., Lai, T. H., and He, B. M. (2001). The chemical characteristic and distribution of the nutrient substance in Sanniang Bay of Qinzhou. Guangxi Sciences 8(4), 291-294 (in Chinese).
2001	24.3571	Xu, M. (2012). Research on water quality and eutrophication of typical bays: A case study of Qinzhou Bay. [Dissertation]. [Beijing]: Chinese Research Academy of Environmental Sciences, pp. 50-55 (in Chinese).
2003	22.36	Wei, M. X., and He, B. M. (2008). Change trend of water environmental index in last 20a of Qinzhou Bay Ⅴ. Biomass distribution of phytoplankton and effect factors. Marine Environmental Science 27(3), 253-257 (in Chinese).
2003	1.64	Wei, M. X., and He, B. M. (2008). Change trend of water environmental index in last 20a of Qinzhou Bay Ⅴ. Biomass distribution of phytoplankton and effect factors. Marine Environmental Science 27(3), 253-257 (in Chinese).
2004	10.3571	Xu, M. (2012). Research on water quality and eutrophication of typical bays: A case study of Qinzhou Bay. [Dissertation]. [Beijing]: Chinese Research Academy of Environmental Sciences, pp. 50-55 (in Chinese).
2004	18.4286	Li, X. F. (2015). The research on the ecological security assessment of Qinzhou Bay’s coastal zone. [Dissertation]. [Nanning]: Guangxi Teachers Education University, pp. 84 (in Chinese).
2004	22.8571	Li, X. F. (2015). The research on the ecological security assessment of Qinzhou Bay’s coastal zone. [Dissertation]. [Nanning]: Guangxi Teachers Education University, pp. 84 (in Chinese).
2004	20.7857	Li, X. F. (2015). The research on the ecological security assessment of Qinzhou Bay’s coastal zone. [Dissertation]. [Nanning]: Guangxi Teachers Education University, pp. 84 (in Chinese).
2004	21.2143	Li, X. F. (2015). The research on the ecological security assessment of Qinzhou Bay’s coastal zone. [Dissertation]. [Nanning]: Guangxi Teachers Education University, pp. 84 (in Chinese).
2004	17.3571	Li, X. F. (2015). The research on the ecological security assessment of Qinzhou Bay’s coastal zone. [Dissertation]. [Nanning]: Guangxi Teachers Education University, pp. 84 (in Chinese).
2004	17.9286	Li, X. F. (2015). The research on the ecological security assessment of Qinzhou Bay’s coastal zone. [Dissertation]. [Nanning]: Guangxi Teachers Education University, pp. 84 (in Chinese).
2004	18.2143	Li, X. F. (2015). The research on the ecological security assessment of Qinzhou Bay’s coastal zone. [Dissertation]. [Nanning]: Guangxi Teachers Education University, pp. 84 (in Chinese).
2005	30.2857	Li, X. F. (2015). The research on the ecological security assessment of Qinzhou Bay’s coastal zone. [Dissertation]. [Nanning]: Guangxi Teachers Education University, pp. 82 (in Chinese).
2005	24.5714	Li, X. F. (2015). The research on the ecological security assessment of Qinzhou Bay’s coastal zone. [Dissertation]. [Nanning]: Guangxi Teachers Education University, pp. 82 (in Chinese).
2005	25.5714	Li, X. F. (2015). The research on the ecological security assessment of Qinzhou Bay’s coastal zone. [Dissertation]. [Nanning]: Guangxi Teachers Education University, pp. 82 (in Chinese).
2005	12.2143	Li, X. F. (2015). The research on the ecological security assessment of Qinzhou Bay’s coastal zone. [Dissertation]. [Nanning]: Guangxi Teachers Education University, pp. 81 (in Chinese).
2005	9.21429	Li, X. F. (2015). The research on the ecological security assessment of Qinzhou Bay’s coastal zone. [Dissertation]. [Nanning]: Guangxi Teachers Education University, pp. 81 (in Chinese).
2005	8.85714	Li, X. F. (2015). The research on the ecological security assessment of Qinzhou Bay’s coastal zone. [Dissertation]. [Nanning]: Guangxi Teachers Education University, pp. 81 (in Chinese).
2005	25.5714	Li, X. F. (2015). The research on the ecological security assessment of Qinzhou Bay’s coastal zone. [Dissertation]. [Nanning]: Guangxi Teachers Education University, pp. 81 (in Chinese).
2005	18.8571	Li, X. F. (2015). The research on the ecological security assessment of Qinzhou Bay’s coastal zone. [Dissertation]. [Nanning]: Guangxi Teachers Education University, pp. 81 (in Chinese).
2005	7.14286	Guo, S. (2006). The study of water environmental capacity and total pollutant discharge-controlling in the coastal water: A case study of Qinzhou Bay. [Dissertation]. [Beijing]: Chinese Research Academy of Environmental Sciences, pp. 39-43 (in Chinese).
2005	6.78571	Guo, S. (2006). The study of water environmental capacity and total pollutant discharge-controlling in the coastal water: A case study of Qinzhou Bay. [Dissertation]. [Beijing]: Chinese Research Academy of Environmental Sciences, pp. 39-43 (in Chinese).
2005	5.92857	Guo, S. (2006). The study of water environmental capacity and total pollutant discharge-controlling in the coastal water: A case study of Qinzhou Bay. [Dissertation]. [Beijing]: Chinese Research Academy of Environmental Sciences, pp. 39-43 (in Chinese).
2005	4	Guo, S. (2006). The study of water environmental capacity and total pollutant discharge-controlling in the coastal water: A case study of Qinzhou Bay. [Dissertation]. [Beijing]: Chinese Research Academy of Environmental Sciences, pp. 39-43 (in Chinese).
2005	4.28571	Guo, S. (2006). The study of water environmental capacity and total pollutant discharge-controlling in the coastal water: A case study of Qinzhou Bay. [Dissertation]. [Beijing]: Chinese Research Academy of Environmental Sciences, pp. 39-43 (in Chinese).
2005	16.7857	Guo, S. (2006). The study of water environmental capacity and total pollutant discharge-controlling in the coastal water: A case study of Qinzhou Bay. [Dissertation]. [Beijing]: Chinese Research Academy of Environmental Sciences, pp. 39-43 (in Chinese).
2005	5.07143	Guo, S. (2006). The study of water environmental capacity and total pollutant discharge-controlling in the coastal water: A case study of Qinzhou Bay. [Dissertation]. [Beijing]: Chinese Research Academy of Environmental Sciences, pp. 39-43 (in Chinese).
2005	4.21429	Guo, S. (2006). The study of water environmental capacity and total pollutant discharge-controlling in the coastal water: A case study of Qinzhou Bay. [Dissertation]. [Beijing]: Chinese Research Academy of Environmental Sciences, pp. 39-43 (in Chinese).
2005	3.35714	Guo, S. (2006). The study of water environmental capacity and total pollutant discharge-controlling in the coastal water: A case study of Qinzhou Bay. [Dissertation]. [Beijing]: Chinese Research Academy of Environmental Sciences, pp. 39-43 (in Chinese).
2005	3.57143	Guo, S. (2006). The study of water environmental capacity and total pollutant discharge-controlling in the coastal water: A case study of Qinzhou Bay. [Dissertation]. [Beijing]: Chinese Research Academy of Environmental Sciences, pp. 39-43 (in Chinese).
2005	14.2857	Long, Y. X., Chen, J., and Han, B. X. (2014). Research on Marine Environmental Capacity in the Beibu Gulf Economic Zone. Acta Scientiarum Naturalium Universitatis Sunyatseni 53(1), 83-88 (in Chinese).
2005	17.8571	Long, Y. X., Chen, J., and Han, B. X. (2014). Research on Marine Environmental Capacity in the Beibu Gulf Economic Zone. Acta Scientiarum Naturalium Universitatis Sunyatseni 53(1), 83-88 (in Chinese).
2005	14.2857	Long, Y. X., Chen, J., and Han, B. X. (2014). Research on Marine Environmental Capacity in the Beibu Gulf Economic Zone. Acta Scientiarum Naturalium Universitatis Sunyatseni 53(1), 83-88 (in Chinese).
2005	14.2857	Long, Y. X., Chen, J., and Han, B. X. (2014). Research on Marine Environmental Capacity in the Beibu Gulf Economic Zone. Acta Scientiarum Naturalium Universitatis Sunyatseni 53(1), 83-88 (in Chinese).
2006	46.9286	Long, X. H., Jiang, Q. H., and Deng, Y. (2011). Study on nutrient salt variation trend and control countermeasures of offshore marine area in Qinzhou Bay during “The 11th Five—Year Plan”. Environmental Science & management 36(8), 65-68 (in Chinese).
2006	13.9286	Long, X. H., Jiang, Q. H., and Deng, Y. (2011). Study on nutrient salt variation trend and control countermeasures of offshore marine area in Qinzhou Bay during “The 11th Five—Year Plan”. Environmental Science & management 36(8), 65-68 (in Chinese).
2006	3.71429	Li, X. F. (2015). The research on the ecological security assessment of Qinzhou Bay’s coastal zone. [Dissertation]. [Nanning]: Guangxi Teachers Education University, pp. 78 (in Chinese).
2006	2.92857	Li, X. F. (2015). The research on the ecological security assessment of Qinzhou Bay’s coastal zone. [Dissertation]. [Nanning]: Guangxi Teachers Education University, pp. 78 (in Chinese).
2006	3.92857	Li, X. F. (2015). The research on the ecological security assessment of Qinzhou Bay’s coastal zone. [Dissertation]. [Nanning]: Guangxi Teachers Education University, pp. 78 (in Chinese).
2006	24.6429	Li, X. F. (2015). The research on the ecological security assessment of Qinzhou Bay’s coastal zone. [Dissertation]. [Nanning]: Guangxi Teachers Education University, pp. 78 (in Chinese).
2006	25.8571	Li, X. F. (2015). The research on the ecological security assessment of Qinzhou Bay’s coastal zone. [Dissertation]. [Nanning]: Guangxi Teachers Education University, pp. 78 (in Chinese).
2006	36.9286	Li, X. F. (2015). The research on the ecological security assessment of Qinzhou Bay’s coastal zone. [Dissertation]. [Nanning]: Guangxi Teachers Education University, pp. 80 (in Chinese).
2006	39.5714	Li, X. F. (2015). The research on the ecological security assessment of Qinzhou Bay’s coastal zone. [Dissertation]. [Nanning]: Guangxi Teachers Education University, pp. 80 (in Chinese).
2006	39	Li, X. F. (2015). The research on the ecological security assessment of Qinzhou Bay’s coastal zone. [Dissertation]. [Nanning]: Guangxi Teachers Education University, pp. 80 (in Chinese).
2006	40.5	Li, X. F. (2015). The research on the ecological security assessment of Qinzhou Bay’s coastal zone. [Dissertation]. [Nanning]: Guangxi Teachers Education University, pp. 80 (in Chinese).
2006	37.2857	Li, X. F. (2015). The research on the ecological security assessment of Qinzhou Bay’s coastal zone. [Dissertation]. [Nanning]: Guangxi Teachers Education University, pp. 80 (in Chinese).
2006	38.5714	Li, X. F. (2015). The research on the ecological security assessment of Qinzhou Bay’s coastal zone. [Dissertation]. [Nanning]: Guangxi Teachers Education University, pp. 80 (in Chinese).
2006	36.7857	Li, X. F. (2015). The research on the ecological security assessment of Qinzhou Bay’s coastal zone. [Dissertation]. [Nanning]: Guangxi Teachers Education University, pp. 80 (in Chinese).
2007	1.35714	Li, X. F. (2015). The research on the ecological security assessment of Qinzhou Bay’s coastal zone. [Dissertation]. [Nanning]: Guangxi Teachers Education University, pp. 74 (in Chinese).
2007	0.642857	Li, X. F. (2015). The research on the ecological security assessment of Qinzhou Bay’s coastal zone. [Dissertation]. [Nanning]: Guangxi Teachers Education University, pp. 74 (in Chinese).
2007	1.71429	Li, X. F. (2015). The research on the ecological security assessment of Qinzhou Bay’s coastal zone. [Dissertation]. [Nanning]: Guangxi Teachers Education University, pp. 74 (in Chinese).
2007	11.5	Li, X. F. (2015). The research on the ecological security assessment of Qinzhou Bay’s coastal zone. [Dissertation]. [Nanning]: Guangxi Teachers Education University, pp. 74 (in Chinese).
2007	3.71429	Li, X. F. (2015). The research on the ecological security assessment of Qinzhou Bay’s coastal zone. [Dissertation]. [Nanning]: Guangxi Teachers Education University, pp. 74 (in Chinese).
2007	13.3571	Li, X. F. (2015). The research on the ecological security assessment of Qinzhou Bay’s coastal zone. [Dissertation]. [Nanning]: Guangxi Teachers Education University, pp. 74 (in Chinese).
2007	5.28571	Li, X. F. (2015). The research on the ecological security assessment of Qinzhou Bay’s coastal zone. [Dissertation]. [Nanning]: Guangxi Teachers Education University, pp. 74 (in Chinese).
2007	17.7143	Li, X. F. (2015). The research on the ecological security assessment of Qinzhou Bay’s coastal zone. [Dissertation]. [Nanning]: Guangxi Teachers Education University, pp. 74 (in Chinese).
2007	1.85714	Li, X. F. (2015). The research on the ecological security assessment of Qinzhou Bay’s coastal zone. [Dissertation]. [Nanning]: Guangxi Teachers Education University, pp. 74 (in Chinese).
2007	11.8571	Li, X. F. (2015). The research on the ecological security assessment of Qinzhou Bay’s coastal zone. [Dissertation]. [Nanning]: Guangxi Teachers Education University, pp. 74 (in Chinese).
2007	2.92857	Li, X. F. (2015). The research on the ecological security assessment of Qinzhou Bay’s coastal zone. [Dissertation]. [Nanning]: Guangxi Teachers Education University, pp. 74 (in Chinese).
2007	1.64286	Li, X. F. (2015). The research on the ecological security assessment of Qinzhou Bay’s coastal zone. [Dissertation]. [Nanning]: Guangxi Teachers Education University, pp. 74 (in Chinese).
2007	2.35714	Li, X. F. (2015). The research on the ecological security assessment of Qinzhou Bay’s coastal zone. [Dissertation]. [Nanning]: Guangxi Teachers Education University, pp. 74 (in Chinese).
2007	2.5	Li, X. F. (2015). The research on the ecological security assessment of Qinzhou Bay’s coastal zone. [Dissertation]. [Nanning]: Guangxi Teachers Education University, pp. 74 (in Chinese).
2007	1	Li, X. F. (2015). The research on the ecological security assessment of Qinzhou Bay’s coastal zone. [Dissertation]. [Nanning]: Guangxi Teachers Education University, pp. 74 (in Chinese).
2007	1.35714	Li, X. F. (2015). The research on the ecological security assessment of Qinzhou Bay’s coastal zone. [Dissertation]. [Nanning]: Guangxi Teachers Education University, pp. 74 (in Chinese).
2007	3.35714	Li, X. F. (2015). The research on the ecological security assessment of Qinzhou Bay’s coastal zone. [Dissertation]. [Nanning]: Guangxi Teachers Education University, pp. 74 (in Chinese).
2007	2.5	Li, X. F. (2015). The research on the ecological security assessment of Qinzhou Bay’s coastal zone. [Dissertation]. [Nanning]: Guangxi Teachers Education University, pp. 74 (in Chinese).
2007	4.42857	Li, X. F. (2015). The research on the ecological security assessment of Qinzhou Bay’s coastal zone. [Dissertation]. [Nanning]: Guangxi Teachers Education University, pp. 74 (in Chinese).
2007	0.928571	Li, X. F. (2015). The research on the ecological security assessment of Qinzhou Bay’s coastal zone. [Dissertation]. [Nanning]: Guangxi Teachers Education University, pp. 74 (in Chinese).
2007	3.92857	Li, X. F. (2015). The research on the ecological security assessment of Qinzhou Bay’s coastal zone. [Dissertation]. [Nanning]: Guangxi Teachers Education University, pp. 74 (in Chinese).
2007	0.857143	Li, X. F. (2015). The research on the ecological security assessment of Qinzhou Bay’s coastal zone. [Dissertation]. [Nanning]: Guangxi Teachers Education University, pp. 74 (in Chinese).
2007	46.7143	Li, X. F. (2015). The research on the ecological security assessment of Qinzhou Bay’s coastal zone. [Dissertation]. [Nanning]: Guangxi Teachers Education University, pp. 77 (in Chinese).
2007	33.2857	Li, X. F. (2015). The research on the ecological security assessment of Qinzhou Bay’s coastal zone. [Dissertation]. [Nanning]: Guangxi Teachers Education University, pp. 77 (in Chinese).
2007	28.0714	Li, X. F. (2015). The research on the ecological security assessment of Qinzhou Bay’s coastal zone. [Dissertation]. [Nanning]: Guangxi Teachers Education University, pp. 77 (in Chinese).
2007	32.9286	Li, X. F. (2015). The research on the ecological security assessment of Qinzhou Bay’s coastal zone. [Dissertation]. [Nanning]: Guangxi Teachers Education University, pp. 77 (in Chinese).
2007	38.2857	Li, X. F. (2015). The research on the ecological security assessment of Qinzhou Bay’s coastal zone. [Dissertation]. [Nanning]: Guangxi Teachers Education University, pp. 77 (in Chinese).
2007	38.6429	Li, X. F. (2015). The research on the ecological security assessment of Qinzhou Bay’s coastal zone. [Dissertation]. [Nanning]: Guangxi Teachers Education University, pp. 77 (in Chinese).
2007	37.7143	Li, X. F. (2015). The research on the ecological security assessment of Qinzhou Bay’s coastal zone. [Dissertation]. [Nanning]: Guangxi Teachers Education University, pp. 77 (in Chinese).
2007	27.5	Long, X. H., Jiang, Q. H., and Deng, Y. (2011). Study on nutrient salt variation trend and control countermeasures of offshore marine area in Qinzhou Bay during “The 11th Five—Year Plan”. Environmental Science & management 36(8), 65-68 (in Chinese).
2007	12.0714	Long, X. H., Jiang, Q. H., and Deng, Y. (2011). Study on nutrient salt variation trend and control countermeasures of offshore marine area in Qinzhou Bay during “The 11th Five—Year Plan”. Environmental Science & management 36(8), 65-68 (in Chinese).
2007	17.2143	Xu, M. (2012). Research on water quality and eutrophication of typical bays: A case study of Qinzhou Bay. [Dissertation]. [Beijing]: Chinese Research Academy of Environmental Sciences, pp. 50-55 (in Chinese).
2008	41.2143	Long, Y. X., Tan, X., Han, B. X., Qin, Q. R., and Jiang, Y. Y. (2012). Research on status and sources of nutrients in the Maowei Sea. Ecological Science 31(5), 572-576 (in Chinese).
2008	29	Long, Y. X., Tan, X., Han, B. X., Qin, Q. R., and Jiang, Y. Y. (2012). Research on status and sources of nutrients in the Maowei Sea. Ecological Science 31(5), 572-576 (in Chinese).
2008	28.4286	Long, X. H., Jiang, Q. H., and Deng, Y. (2011). Study on nutrient salt variation trend and control countermeasures of offshore marine area in Qinzhou Bay during “The 11th Five—Year Plan”. Environmental Science & management 36(8), 65-68 (in Chinese).
2008	13	Long, X. H., Jiang, Q. H., and Deng, Y. (2011). Study on nutrient salt variation trend and control countermeasures of offshore marine area in Qinzhou Bay during “The 11th Five—Year Plan”. Environmental Science & management 36(8), 65-68 (in Chinese).
2008	4.87143	Yang, B., Qin, C. Y., Zhong, Q. P., and Lin, M. F. (2012). Seasonal change and quality assessment of nutrients in Qinzhou Bay. China Chemical Trade 4, 207 (in Chinese).
2008	33.7857	Yang, B., Qin, C. Y., Zhong, Q. P., and Lin, M. F. (2012). Seasonal change and quality assessment of nutrients in Qinzhou Bay. China Chemical Trade 4, 207 (in Chinese).
2008	35.3571	Yang, B., Qin, C. Y., Zhong, Q. P., and Lin, M. F. (2012). Seasonal change and quality assessment of nutrients in Qinzhou Bay. China Chemical Trade 4, 207 (in Chinese).
2008	11.2143	Ma., Y., Wei, W., Gao, Z. H., Wang, D., Yang, Y., and Ma, Y. (2013). Study of the nutrient distribution and its influence factors in the Qinzhou Bay. Marine Science Bulletin 32(5), 481-487 (in Chinese).
2008	28.7786	Li, X. F. (2015). The research on the ecological security assessment of Qinzhou Bay’s coastal zone. [Dissertation]. [Nanning]: Guangxi Teachers Education University, pp. 72 (in Chinese).
2008	25.7714	Li, X. F. (2015). The research on the ecological security assessment of Qinzhou Bay’s coastal zone. [Dissertation]. [Nanning]: Guangxi Teachers Education University, pp. 72 (in Chinese).
2008	22.8714	Li, X. F. (2015). The research on the ecological security assessment of Qinzhou Bay’s coastal zone. [Dissertation]. [Nanning]: Guangxi Teachers Education University, pp. 72 (in Chinese).
2008	21.05	Li, X. F. (2015). The research on the ecological security assessment of Qinzhou Bay’s coastal zone. [Dissertation]. [Nanning]: Guangxi Teachers Education University, pp. 72 (in Chinese).
2008	14.2071	Li, X. F. (2015). The research on the ecological security assessment of Qinzhou Bay’s coastal zone. [Dissertation]. [Nanning]: Guangxi Teachers Education University, pp. 72 (in Chinese).
2008	13.4143	Li, X. F. (2015). The research on the ecological security assessment of Qinzhou Bay’s coastal zone. [Dissertation]. [Nanning]: Guangxi Teachers Education University, pp. 72 (in Chinese).
2008	12.6143	Li, X. F. (2015). The research on the ecological security assessment of Qinzhou Bay’s coastal zone. [Dissertation]. [Nanning]: Guangxi Teachers Education University, pp. 72 (in Chinese).
2008	40.2786	Li, X. F. (2015). The research on the ecological security assessment of Qinzhou Bay’s coastal zone. [Dissertation]. [Nanning]: Guangxi Teachers Education University, pp. 72 (in Chinese).
2008	37.3	Li, X. F. (2015). The research on the ecological security assessment of Qinzhou Bay’s coastal zone. [Dissertation]. [Nanning]: Guangxi Teachers Education University, pp. 72 (in Chinese).
2008	32.5714	Li, X. F. (2015). The research on the ecological security assessment of Qinzhou Bay’s coastal zone. [Dissertation]. [Nanning]: Guangxi Teachers Education University, pp. 72 (in Chinese).
2008	28.2857	Li, X. F. (2015). The research on the ecological security assessment of Qinzhou Bay’s coastal zone. [Dissertation]. [Nanning]: Guangxi Teachers Education University, pp. 72 (in Chinese).
2008	29.1	Li, X. F. (2015). The research on the ecological security assessment of Qinzhou Bay’s coastal zone. [Dissertation]. [Nanning]: Guangxi Teachers Education University, pp. 72 (in Chinese).
2008	33.5857	Li, X. F. (2015). The research on the ecological security assessment of Qinzhou Bay’s coastal zone. [Dissertation]. [Nanning]: Guangxi Teachers Education University, pp. 72 (in Chinese).
2008	29.8286	Li, X. F. (2015). The research on the ecological security assessment of Qinzhou Bay’s coastal zone. [Dissertation]. [Nanning]: Guangxi Teachers Education University, pp. 72 (in Chinese).
2008	69.2643	Li, X. F. (2015). The research on the ecological security assessment of Qinzhou Bay’s coastal zone. [Dissertation]. [Nanning]: Guangxi Teachers Education University, pp. 72 (in Chinese).
2008	37.1071	Li, X. F. (2015). The research on the ecological security assessment of Qinzhou Bay’s coastal zone. [Dissertation]. [Nanning]: Guangxi Teachers Education University, pp. 72 (in Chinese).
2008	33.1786	Li, X. F. (2015). The research on the ecological security assessment of Qinzhou Bay’s coastal zone. [Dissertation]. [Nanning]: Guangxi Teachers Education University, pp. 72 (in Chinese).
2008	36.1714	Li, X. F. (2015). The research on the ecological security assessment of Qinzhou Bay’s coastal zone. [Dissertation]. [Nanning]: Guangxi Teachers Education University, pp. 72 (in Chinese).
2008	36.1	Li, X. F. (2015). The research on the ecological security assessment of Qinzhou Bay’s coastal zone. [Dissertation]. [Nanning]: Guangxi Teachers Education University, pp. 72 (in Chinese).
2008	34.4429	Li, X. F. (2015). The research on the ecological security assessment of Qinzhou Bay’s coastal zone. [Dissertation]. [Nanning]: Guangxi Teachers Education University, pp. 72 (in Chinese).
2008	35.7857	Li, X. F. (2015). The research on the ecological security assessment of Qinzhou Bay’s coastal zone. [Dissertation]. [Nanning]: Guangxi Teachers Education University, pp. 72 (in Chinese).
2009	43.4929	Li, X. F. (2015). The research on the ecological security assessment of Qinzhou Bay’s coastal zone. [Dissertation]. [Nanning]: Guangxi Teachers Education University, pp. 68 (in Chinese).
2009	45.1429	Li, X. F. (2015). The research on the ecological security assessment of Qinzhou Bay’s coastal zone. [Dissertation]. [Nanning]: Guangxi Teachers Education University, pp. 68 (in Chinese).
2009	31.9714	Li, X. F. (2015). The research on the ecological security assessment of Qinzhou Bay’s coastal zone. [Dissertation]. [Nanning]: Guangxi Teachers Education University, pp. 68 (in Chinese).
2009	42.3857	Li, X. F. (2015). The research on the ecological security assessment of Qinzhou Bay’s coastal zone. [Dissertation]. [Nanning]: Guangxi Teachers Education University, pp. 68 (in Chinese).
2009	33.0857	Li, X. F. (2015). The research on the ecological security assessment of Qinzhou Bay’s coastal zone. [Dissertation]. [Nanning]: Guangxi Teachers Education University, pp. 68 (in Chinese).
2009	38.0429	Li, X. F. (2015). The research on the ecological security assessment of Qinzhou Bay’s coastal zone. [Dissertation]. [Nanning]: Guangxi Teachers Education University, pp. 68 (in Chinese).
2009	37.2714	Li, X. F. (2015). The research on the ecological security assessment of Qinzhou Bay’s coastal zone. [Dissertation]. [Nanning]: Guangxi Teachers Education University, pp. 68 (in Chinese).
2009	34.4	Li, X. F. (2015). The research on the ecological security assessment of Qinzhou Bay’s coastal zone. [Dissertation]. [Nanning]: Guangxi Teachers Education University, pp. 68 (in Chinese).
2009	31.6143	Li, X. F. (2015). The research on the ecological security assessment of Qinzhou Bay’s coastal zone. [Dissertation]. [Nanning]: Guangxi Teachers Education University, pp. 68 (in Chinese).
2009	39.6643	Li, X. F. (2015). The research on the ecological security assessment of Qinzhou Bay’s coastal zone. [Dissertation]. [Nanning]: Guangxi Teachers Education University, pp. 68 (in Chinese).
2009	57.8143	Li, X. F. (2015). The research on the ecological security assessment of Qinzhou Bay’s coastal zone. [Dissertation]. [Nanning]: Guangxi Teachers Education University, pp. 68 (in Chinese).
2009	61.0071	Li, X. F. (2015). The research on the ecological security assessment of Qinzhou Bay’s coastal zone. [Dissertation]. [Nanning]: Guangxi Teachers Education University, pp. 68 (in Chinese).
2009	58.6286	Li, X. F. (2015). The research on the ecological security assessment of Qinzhou Bay’s coastal zone. [Dissertation]. [Nanning]: Guangxi Teachers Education University, pp. 68 (in Chinese).
2009	53.5786	Li, X. F. (2015). The research on the ecological security assessment of Qinzhou Bay’s coastal zone. [Dissertation]. [Nanning]: Guangxi Teachers Education University, pp. 68 (in Chinese).
2009	51.1857	Li, X. F. (2015). The research on the ecological security assessment of Qinzhou Bay’s coastal zone. [Dissertation]. [Nanning]: Guangxi Teachers Education University, pp. 68 (in Chinese).
2009	47.2429	Li, X. F. (2015). The research on the ecological security assessment of Qinzhou Bay’s coastal zone. [Dissertation]. [Nanning]: Guangxi Teachers Education University, pp. 68 (in Chinese).
2009	56.1929	Li, X. F. (2015). The research on the ecological security assessment of Qinzhou Bay’s coastal zone. [Dissertation]. [Nanning]: Guangxi Teachers Education University, pp. 68 (in Chinese).
2009	52.5	Li, X. F. (2015). The research on the ecological security assessment of Qinzhou Bay’s coastal zone. [Dissertation]. [Nanning]: Guangxi Teachers Education University, pp. 68 (in Chinese).
2009	43.4929	Li, X. F. (2015). The research on the ecological security assessment of Qinzhou Bay’s coastal zone. [Dissertation]. [Nanning]: Guangxi Teachers Education University, pp. 69-71 (in Chinese).
2009	45.1429	Li, X. F. (2015). The research on the ecological security assessment of Qinzhou Bay’s coastal zone. [Dissertation]. [Nanning]: Guangxi Teachers Education University, pp. 69-71 (in Chinese).
2009	31.9714	Li, X. F. (2015). The research on the ecological security assessment of Qinzhou Bay’s coastal zone. [Dissertation]. [Nanning]: Guangxi Teachers Education University, pp. 69-71 (in Chinese).
2009	42.3857	Li, X. F. (2015). The research on the ecological security assessment of Qinzhou Bay’s coastal zone. [Dissertation]. [Nanning]: Guangxi Teachers Education University, pp. 69-71 (in Chinese).
2009	33.0857	Li, X. F. (2015). The research on the ecological security assessment of Qinzhou Bay’s coastal zone. [Dissertation]. [Nanning]: Guangxi Teachers Education University, pp. 69-71 (in Chinese).
2009	38.0429	Li, X. F. (2015). The research on the ecological security assessment of Qinzhou Bay’s coastal zone. [Dissertation]. [Nanning]: Guangxi Teachers Education University, pp. 69-71 (in Chinese).
2009	37.2714	Li, X. F. (2015). The research on the ecological security assessment of Qinzhou Bay’s coastal zone. [Dissertation]. [Nanning]: Guangxi Teachers Education University, pp. 69-71 (in Chinese).
2009	39.6214	Li, X. F. (2015). The research on the ecological security assessment of Qinzhou Bay’s coastal zone. [Dissertation]. [Nanning]: Guangxi Teachers Education University, pp. 69-71 (in Chinese).
2009	57.8143	Li, X. F. (2015). The research on the ecological security assessment of Qinzhou Bay’s coastal zone. [Dissertation]. [Nanning]: Guangxi Teachers Education University, pp. 69-71 (in Chinese).
2009	57.1429	Li, X. F. (2015). The research on the ecological security assessment of Qinzhou Bay’s coastal zone. [Dissertation]. [Nanning]: Guangxi Teachers Education University, pp. 69-71 (in Chinese).
2009	58.5857	Li, X. F. (2015). The research on the ecological security assessment of Qinzhou Bay’s coastal zone. [Dissertation]. [Nanning]: Guangxi Teachers Education University, pp. 69-71 (in Chinese).
2009	53.5786	Li, X. F. (2015). The research on the ecological security assessment of Qinzhou Bay’s coastal zone. [Dissertation]. [Nanning]: Guangxi Teachers Education University, pp. 69-71 (in Chinese).
2009	51.1857	Li, X. F. (2015). The research on the ecological security assessment of Qinzhou Bay’s coastal zone. [Dissertation]. [Nanning]: Guangxi Teachers Education University, pp. 69-71 (in Chinese).
2009	47.2429	Li, X. F. (2015). The research on the ecological security assessment of Qinzhou Bay’s coastal zone. [Dissertation]. [Nanning]: Guangxi Teachers Education University, pp. 69-71 (in Chinese).
2009	29.9429	Li, X. F. (2015). The research on the ecological security assessment of Qinzhou Bay’s coastal zone. [Dissertation]. [Nanning]: Guangxi Teachers Education University, pp. 69-71 (in Chinese).
2009	29.95	Li, X. F. (2015). The research on the ecological security assessment of Qinzhou Bay’s coastal zone. [Dissertation]. [Nanning]: Guangxi Teachers Education University, pp. 69-71 (in Chinese).
2009	25.9643	Li, X. F. (2015). The research on the ecological security assessment of Qinzhou Bay’s coastal zone. [Dissertation]. [Nanning]: Guangxi Teachers Education University, pp. 69-71 (in Chinese).
2009	26.6214	Li, X. F. (2015). The research on the ecological security assessment of Qinzhou Bay’s coastal zone. [Dissertation]. [Nanning]: Guangxi Teachers Education University, pp. 69-71 (in Chinese).
2009	23.3857	Li, X. F. (2015). The research on the ecological security assessment of Qinzhou Bay’s coastal zone. [Dissertation]. [Nanning]: Guangxi Teachers Education University, pp. 69-71 (in Chinese).
2009	22.1929	Li, X. F. (2015). The research on the ecological security assessment of Qinzhou Bay’s coastal zone. [Dissertation]. [Nanning]: Guangxi Teachers Education University, pp. 69-71 (in Chinese).
2009	22.6357	Li, X. F. (2015). The research on the ecological security assessment of Qinzhou Bay’s coastal zone. [Dissertation]. [Nanning]: Guangxi Teachers Education University, pp. 69-71 (in Chinese).
2009	8.57143	Ma., Y., Wei, W., Gao, Z. H., Wang, D., Yang, Y., and Ma, Y. (2013). Study of the nutrient distribution and its influence factors in the Qinzhou Bay. Marine Science Bulletin 32(5), 481-487 (in Chinese).
2009	14	Ma., Y., Wei, W., Gao, Z. H., Wang, D., Yang, Y., and Ma, Y. (2013). Study of the nutrient distribution and its influence factors in the Qinzhou Bay. Marine Science Bulletin 32(5), 481-487 (in Chinese).
2009	0.0714286	Ma., Y., Wei, W., Gao, Z. H., Wang, D., Yang, Y., and Ma, Y. (2013). Study of the nutrient distribution and its influence factors in the Qinzhou Bay. Marine Science Bulletin 32(5), 481-487 (in Chinese).
2009	17.5714	Ma., Y., Wei, W., Gao, Z. H., Wang, D., Yang, Y., and Ma, Y. (2013). Study of the nutrient distribution and its influence factors in the Qinzhou Bay. Marine Science Bulletin 32(5), 481-487 (in Chinese).
2009	10.4286	Ma., Y., Wei, W., Gao, Z. H., Wang, D., Yang, Y., and Ma, Y. (2013). Study of the nutrient distribution and its influence factors in the Qinzhou Bay. Marine Science Bulletin 32(5), 481-487 (in Chinese).
2009	14.4571	Zhang, C. X., Huang, L. L., Zhong, Q. P., Dai, Z. R., Shen, T. M., and Yang, B. (2011). The analysis and evaluation of seawater quality in Qinzhou Port. Guangzhou Chemical 39(15), 140-141 (in Chinese).
2009	13.6357	Zhang, C. X., Huang, L. L., Zhong, Q. P., Dai, Z. R., Shen, T. M., and Yang, B. (2011). The analysis and evaluation of seawater quality in Qinzhou Port. Guangzhou Chemical 39(15), 140-141 (in Chinese).
2009	22.1429	Zhang, C. X., Huang, L. L., Zhong, Q. P., Dai, Z. R., Shen, T. M., and Yang, B. (2011). The analysis and evaluation of seawater quality in Qinzhou Port. Guangzhou Chemical 39(15), 140-141 (in Chinese).
2009	17.1429	Zhang, C. X., Huang, L. L., Zhong, Q. P., Dai, Z. R., Shen, T. M., and Yang, B. (2011). The analysis and evaluation of seawater quality in Qinzhou Port. Guangzhou Chemical 39(15), 140-141 (in Chinese).
2009	19.9286	Zhang, C. X., Huang, L. L., Zhong, Q. P., Dai, Z. R., Shen, T. M., and Yang, B. (2011). The analysis and evaluation of seawater quality in Qinzhou Port. Guangzhou Chemical 39(15), 140-141 (in Chinese).
2009	18.0714	Zhang, C. X., Huang, L. L., Zhong, Q. P., Dai, Z. R., Shen, T. M., and Yang, B. (2011). The analysis and evaluation of seawater quality in Qinzhou Port. Guangzhou Chemical 39(15), 140-141 (in Chinese).
2009	13.2143	Zhang, C. X., Huang, L. L., Zhong, Q. P., Dai, Z. R., Shen, T. M., and Yang, B. (2011). The analysis and evaluation of seawater quality in Qinzhou Port. Guangzhou Chemical 39(15), 140-141 (in Chinese).
2009	11.3571	Zhang, C. X., Huang, L. L., Zhong, Q. P., Dai, Z. R., Shen, T. M., and Yang, B. (2011). The analysis and evaluation of seawater quality in Qinzhou Port. Guangzhou Chemical 39(15), 140-141 (in Chinese).
2009	12.5	Zhang, C. X., Huang, L. L., Zhong, Q. P., Dai, Z. R., Shen, T. M., and Yang, B. (2011). The analysis and evaluation of seawater quality in Qinzhou Port. Guangzhou Chemical 39(15), 140-141 (in Chinese).
2009	3.8	Zhang, C. X., Huang, L. L., Zhong, Q. P., Dai, Z. R., Shen, T. M., and Yang, B. (2011). The analysis and evaluation of seawater quality in Qinzhou Port. Guangzhou Chemical 39(15), 140-141 (in Chinese).
2009	25	Zhang, C. X., Huang, L. L., Zhong, Q. P., Dai, Z. R., Shen, T. M., and Yang, B. (2011). The analysis and evaluation of seawater quality in Qinzhou Port. Guangzhou Chemical 39(15), 140-141 (in Chinese).
2009	20.9286	Zhang, C. X., Huang, L. L., Zhong, Q. P., Dai, Z. R., Shen, T. M., and Yang, B. (2011). The analysis and evaluation of seawater quality in Qinzhou Port. Guangzhou Chemical 39(15), 140-141 (in Chinese).
2009	19.3571	Zhang, C. X., Huang, L. L., Zhong, Q. P., Dai, Z. R., Shen, T. M., and Yang, B. (2011). The analysis and evaluation of seawater quality in Qinzhou Port. Guangzhou Chemical 39(15), 140-141 (in Chinese).
2009	14.2143	Zhang, C. X., Huang, L. L., Zhong, Q. P., Dai, Z. R., Shen, T. M., and Yang, B. (2011). The analysis and evaluation of seawater quality in Qinzhou Port. Guangzhou Chemical 39(15), 140-141 (in Chinese).
2009	17.0714	Zhang, C. X., Huang, L. L., Zhong, Q. P., Dai, Z. R., Shen, T. M., and Yang, B. (2011). The analysis and evaluation of seawater quality in Qinzhou Port. Guangzhou Chemical 39(15), 140-141 (in Chinese).
2009	9.96429	Zhang, C. X., Huang, L. L., Zhong, Q. P., Dai, Z. R., Shen, T. M., and Yang, B. (2011). The analysis and evaluation of seawater quality in Qinzhou Port. Guangzhou Chemical 39(15), 140-141 (in Chinese).
2009	14.7571	Zhang, C. X., Huang, L. L., Zhong, Q. P., Dai, Z. R., Shen, T. M., and Yang, B. (2011). The analysis and evaluation of seawater quality in Qinzhou Port. Guangzhou Chemical 39(15), 140-141 (in Chinese).
2009	10.95	Zhang, C. X., Huang, L. L., Zhong, Q. P., Dai, Z. R., Shen, T. M., and Yang, B. (2011). The analysis and evaluation of seawater quality in Qinzhou Port. Guangzhou Chemical 39(15), 140-141 (in Chinese).
2009	9.49286	Zhang, C. X., Huang, L. L., Zhong, Q. P., Dai, Z. R., Shen, T. M., and Yang, B. (2011). The analysis and evaluation of seawater quality in Qinzhou Port. Guangzhou Chemical 39(15), 140-141 (in Chinese).
2009	6.72143	Zhang, C. X., Huang, L. L., Zhong, Q. P., Dai, Z. R., Shen, T. M., and Yang, B. (2011). The analysis and evaluation of seawater quality in Qinzhou Port. Guangzhou Chemical 39(15), 140-141 (in Chinese).
2009	26.1429	Long, X. H., Jiang, Q. H., and Deng, Y. (2011). Study on nutrient salt variation trend and control countermeasures of offshore marine area in Qinzhou Bay during “The 11th Five—Year Plan”. Environmental Science & management 36(8), 65-68 (in Chinese).
2009	13	Long, X. H., Jiang, Q. H., and Deng, Y. (2011). Study on nutrient salt variation trend and control countermeasures of offshore marine area in Qinzhou Bay during “The 11th Five—Year Plan”. Environmental Science & management 36(8), 65-68 (in Chinese).
2009	69.2857	Yang, B., Fang, H. Y., Zhong, Q. P., Zhang, C. X., and Li, S. P. (2012). Distribution characteristics of nutrients and eutrophication assessment in summer in Qinzhou Bay. Marine Science Bulletin 31(6), 640-645 (in Chinese).
2009	60.7143	Yang, B., Fang, H. Y., Zhong, Q. P., Zhang, C. X., and Li, S. P. (2012). Distribution characteristics of nutrients and eutrophication assessment in summer in Qinzhou Bay. Marine Science Bulletin 31(6), 640-645 (in Chinese).
2009	72.8571	Yang, B., Fang, H. Y., Zhong, Q. P., Zhang, C. X., and Li, S. P. (2012). Distribution characteristics of nutrients and eutrophication assessment in summer in Qinzhou Bay. Marine Science Bulletin 31(6), 640-645 (in Chinese).
2009	125	Yang, B., Fang, H. Y., Zhong, Q. P., Zhang, C. X., and Li, S. P. (2012). Distribution characteristics of nutrients and eutrophication assessment in summer in Qinzhou Bay. Marine Science Bulletin 31(6), 640-645 (in Chinese).
2009	63.5714	Yang, B., Fang, H. Y., Zhong, Q. P., Zhang, C. X., and Li, S. P. (2012). Distribution characteristics of nutrients and eutrophication assessment in summer in Qinzhou Bay. Marine Science Bulletin 31(6), 640-645 (in Chinese).
2009	51.4286	Yang, B., Fang, H. Y., Zhong, Q. P., Zhang, C. X., and Li, S. P. (2012). Distribution characteristics of nutrients and eutrophication assessment in summer in Qinzhou Bay. Marine Science Bulletin 31(6), 640-645 (in Chinese).
2009	25	Yang, B., Fang, H. Y., Zhong, Q. P., Zhang, C. X., and Li, S. P. (2012). Distribution characteristics of nutrients and eutrophication assessment in summer in Qinzhou Bay. Marine Science Bulletin 31(6), 640-645 (in Chinese).
2009	20.7143	Yang, B., Fang, H. Y., Zhong, Q. P., Zhang, C. X., and Li, S. P. (2012). Distribution characteristics of nutrients and eutrophication assessment in summer in Qinzhou Bay. Marine Science Bulletin 31(6), 640-645 (in Chinese).
2009	19.2857	Yang, B., Fang, H. Y., Zhong, Q. P., Zhang, C. X., and Li, S. P. (2012). Distribution characteristics of nutrients and eutrophication assessment in summer in Qinzhou Bay. Marine Science Bulletin 31(6), 640-645 (in Chinese).
2009	14.2857	Yang, B., Fang, H. Y., Zhong, Q. P., Zhang, C. X., and Li, S. P. (2012). Distribution characteristics of nutrients and eutrophication assessment in summer in Qinzhou Bay. Marine Science Bulletin 31(6), 640-645 (in Chinese).
2009	17.1429	Yang, B., Fang, H. Y., Zhong, Q. P., Zhang, C. X., and Li, S. P. (2012). Distribution characteristics of nutrients and eutrophication assessment in summer in Qinzhou Bay. Marine Science Bulletin 31(6), 640-645 (in Chinese).
2009	28.5714	Yang, B., Fang, H. Y., Zhong, Q. P., Zhang, C. X., and Li, S. P. (2012). Distribution characteristics of nutrients and eutrophication assessment in summer in Qinzhou Bay. Marine Science Bulletin 31(6), 640-645 (in Chinese).
2009	12.8571	Yang, B., Fang, H. Y., Zhong, Q. P., Zhang, C. X., and Li, S. P. (2012). Distribution characteristics of nutrients and eutrophication assessment in summer in Qinzhou Bay. Marine Science Bulletin 31(6), 640-645 (in Chinese).
2009	29.2857	Yang, B., Fang, H. Y., Zhong, Q. P., Zhang, C. X., and Li, S. P. (2012). Distribution characteristics of nutrients and eutrophication assessment in summer in Qinzhou Bay. Marine Science Bulletin 31(6), 640-645 (in Chinese).
2009	23.5714	Yang, B., Fang, H. Y., Zhong, Q. P., Zhang, C. X., and Li, S. P. (2012). Distribution characteristics of nutrients and eutrophication assessment in summer in Qinzhou Bay. Marine Science Bulletin 31(6), 640-645 (in Chinese).
2009	28	Lin, M. F., and Zhong, Q. P. (2014). Seasonal variation and evaluation on nutrients in Qinzhou Bay of Guangxi Province. Environmental Science & Management 39(6), 159-163 (in Chinese).
2009	42.2857	Lin, M. F., and Zhong, Q. P. (2014). Seasonal variation and evaluation on nutrients in Qinzhou Bay of Guangxi Province. Environmental Science & Management 39(6), 159-163 (in Chinese).
2009	17.2857	Lin, M. F., and Zhong, Q. P. (2014). Seasonal variation and evaluation on nutrients in Qinzhou Bay of Guangxi Province. Environmental Science & Management 39(6), 159-163 (in Chinese).
2009	9.64286	Lin, M. F., and Zhong, Q. P. (2014). Seasonal variation and evaluation on nutrients in Qinzhou Bay of Guangxi Province. Environmental Science & Management 39(6), 159-163 (in Chinese).
2010	14.2857	Zhang, R. C., Chen, X. Y., Lei, F., Zhuang, J. L., Ke, K., Jiang, F. J., et al. (2014). Eutrophication level assessment of Qinzhou Bay coastal waters in June. Journal of Guangxi Academy of Sciences 30(3), 170-175 (in Chinese).
2010	25.7143	Zhang, R. C., Chen, X. Y., Lei, F., Zhuang, J. L., Ke, K., Jiang, F. J., et al. (2014). Eutrophication level assessment of Qinzhou Bay coastal waters in June. Journal of Guangxi Academy of Sciences 30(3), 170-175 (in Chinese).
2010	15	Zhang, R. C., Chen, X. Y., Lei, F., Zhuang, J. L., Ke, K., Jiang, F. J., et al. (2014). Eutrophication level assessment of Qinzhou Bay coastal waters in June. Journal of Guangxi Academy of Sciences 30(3), 170-175 (in Chinese).
2010	22.1429	Zhang, R. C., Chen, X. Y., Lei, F., Zhuang, J. L., Ke, K., Jiang, F. J., et al. (2014). Eutrophication level assessment of Qinzhou Bay coastal waters in June. Journal of Guangxi Academy of Sciences 30(3), 170-175 (in Chinese).
2010	2.14286	Zhang, R. C., Chen, X. Y., Lei, F., Zhuang, J. L., Ke, K., Jiang, F. J., et al. (2014). Eutrophication level assessment of Qinzhou Bay coastal waters in June. Journal of Guangxi Academy of Sciences 30(3), 170-175 (in Chinese).
2010	5	Zhang, R. C., Chen, X. Y., Lei, F., Zhuang, J. L., Ke, K., Jiang, F. J., et al. (2014). Eutrophication level assessment of Qinzhou Bay coastal waters in June. Journal of Guangxi Academy of Sciences 30(3), 170-175 (in Chinese).
2010	13.5714	Zhang, R. C., Chen, X. Y., Lei, F., Zhuang, J. L., Ke, K., Jiang, F. J., et al. (2014). Eutrophication level assessment of Qinzhou Bay coastal waters in June. Journal of Guangxi Academy of Sciences 30(3), 170-175 (in Chinese).
2010	1.42857	Zhang, R. C., Chen, X. Y., Lei, F., Zhuang, J. L., Ke, K., Jiang, F. J., et al. (2014). Eutrophication level assessment of Qinzhou Bay coastal waters in June. Journal of Guangxi Academy of Sciences 30(3), 170-175 (in Chinese).
2010	5.71429	Zhang, R. C., Chen, X. Y., Lei, F., Zhuang, J. L., Ke, K., Jiang, F. J., et al. (2014). Eutrophication level assessment of Qinzhou Bay coastal waters in June. Journal of Guangxi Academy of Sciences 30(3), 170-175 (in Chinese).
2010	6.42857	Zhang, R. C., Chen, X. Y., Lei, F., Zhuang, J. L., Ke, K., Jiang, F. J., et al. (2014). Eutrophication level assessment of Qinzhou Bay coastal waters in June. Journal of Guangxi Academy of Sciences 30(3), 170-175 (in Chinese).
2010	6.42857	Zhang, R. C., Chen, X. Y., Lei, F., Zhuang, J. L., Ke, K., Jiang, F. J., et al. (2014). Eutrophication level assessment of Qinzhou Bay coastal waters in June. Journal of Guangxi Academy of Sciences 30(3), 170-175 (in Chinese).
2010	3.57143	Zhang, R. C., Chen, X. Y., Lei, F., Zhuang, J. L., Ke, K., Jiang, F. J., et al. (2014). Eutrophication level assessment of Qinzhou Bay coastal waters in June. Journal of Guangxi Academy of Sciences 30(3), 170-175 (in Chinese).
2010	3.57143	Zhang, R. C., Chen, X. Y., Lei, F., Zhuang, J. L., Ke, K., Jiang, F. J., et al. (2014). Eutrophication level assessment of Qinzhou Bay coastal waters in June. Journal of Guangxi Academy of Sciences 30(3), 170-175 (in Chinese).
2010	2.14286	Zhang, R. C., Chen, X. Y., Lei, F., Zhuang, J. L., Ke, K., Jiang, F. J., et al. (2014). Eutrophication level assessment of Qinzhou Bay coastal waters in June. Journal of Guangxi Academy of Sciences 30(3), 170-175 (in Chinese).
2010	2.85714	Zhang, R. C., Chen, X. Y., Lei, F., Zhuang, J. L., Ke, K., Jiang, F. J., et al. (2014). Eutrophication level assessment of Qinzhou Bay coastal waters in June. Journal of Guangxi Academy of Sciences 30(3), 170-175 (in Chinese).
2010	35.9286	Long, X. H., Jiang, Q. H., and Deng, Y. (2011). Study on nutrient salt variation trend and control countermeasures of offshore marine area in Qinzhou Bay during “The 11th Five—Year Plan”. Environmental Science & management 36(8), 65-68 (in Chinese).
2010	12.7143	Long, X. H., Jiang, Q. H., and Deng, Y. (2011). Study on nutrient salt variation trend and control countermeasures of offshore marine area in Qinzhou Bay during “The 11th Five—Year Plan”. Environmental Science & management 36(8), 65-68 (in Chinese).
2010	19.2857	Zhuang, J. L., Jiang, F. J., Xu, M. B., Zhang, R. C., Wang, Y. B., Ke, K., et al. (2012). Annual change of environmental factors and phytoplankton community characteristics in Maowei Sea of Qinzhou Bay. Guangxi Sciences 19(3), 263-267 (in Chinese).
2010	19.2857	Zhuang, J. L., Jiang, F. J., Xu, M. B., Zhang, R. C., Wang, Y. B., Ke, K., et al. (2012). Annual change of environmental factors and phytoplankton community characteristics in Maowei Sea of Qinzhou Bay. Guangxi Sciences 19(3), 263-267 (in Chinese).
2010	35	Zhuang, J. L., Jiang, F. J., Xu, M. B., Zhang, R. C., Wang, Y. B., Ke, K., et al. (2012). Annual change of environmental factors and phytoplankton community characteristics in Maowei Sea of Qinzhou Bay. Guangxi Sciences 19(3), 263-267 (in Chinese).
2010	37.1429	Zhuang, J. L., Jiang, F. J., Xu, M. B., Zhang, R. C., Wang, Y. B., Ke, K., et al. (2012). Annual change of environmental factors and phytoplankton community characteristics in Maowei Sea of Qinzhou Bay. Guangxi Sciences 19(3), 263-267 (in Chinese).
2010	30.3714	Lai, J. X., Ke, K., Jiang, F. J., Xu, M. B., Chen, X. Y., and Chen, B. (2013). Nutrient distribution and eutrophication assessment in Qinzhou Bay and its adjacent areas, Guangxi, China. Marine Environmental Science 32(6), 860-866 (in Chinese).
2010	24.1286	Lai, J. X., Ke, K., Jiang, F. J., Xu, M. B., Chen, X. Y., and Chen, B. (2013). Nutrient distribution and eutrophication assessment in Qinzhou Bay and its adjacent areas, Guangxi, China. Marine Environmental Science 32(6), 860-866 (in Chinese).
2010	11.6714	Lai, J. X., Ke, K., Jiang, F. J., Xu, M. B., Chen, X. Y., and Chen, B. (2013). Nutrient distribution and eutrophication assessment in Qinzhou Bay and its adjacent areas, Guangxi, China. Marine Environmental Science 32(6), 860-866 (in Chinese).
2010	9.74286	Lai, J. X., Ke, K., Jiang, F. J., Xu, M. B., Chen, X. Y., and Chen, B. (2013). Nutrient distribution and eutrophication assessment in Qinzhou Bay and its adjacent areas, Guangxi, China. Marine Environmental Science 32(6), 860-866 (in Chinese).
2010	34.7857	Yang, B., Zhong, Q. P., Zhang, C. X., Fang, H. Y., and Li, S. P. (2013). Status analysis and evaluation on nutrients in Qinzhou Bay in spring. Environmental Monitoring in China 29(5), 103-106 (in Chinese).
2010	38.3571	Yang, B., Zhong, Q. P., Lu, D. L., Lin, M. F., and Li, S. P. (2013). Analysis on distribution characteristics and nutritional status of nutrients of Qinzhou Bay in autumn. Environmental Science & Management 38(12), 40-44 (in Chinese).
2010	26.3571	Yang, B., Zhong, Q. P., Lu, D. L., Lin, M. F., and Li, S. P. (2013). Analysis on distribution characteristics and nutritional status of nutrients of Qinzhou Bay in autumn. Environmental Science & Management 38(12), 40-44 (in Chinese).
2010	51.7143	Yang, B., Zhong, Q. P., Lu, D. L., Lin, M. F., and Li, S. P. (2013). Analysis on distribution characteristics and nutritional status of nutrients of Qinzhou Bay in autumn. Environmental Science & Management 38(12), 40-44 (in Chinese).
2010	54.7857	Yang, B., Zhong, Q. P., Lu, D. L., Lin, M. F., and Li, S. P. (2013). Analysis on distribution characteristics and nutritional status of nutrients of Qinzhou Bay in autumn. Environmental Science & Management 38(12), 40-44 (in Chinese).
2010	50.0714	Yang, B., Zhong, Q. P., Lu, D. L., Lin, M. F., and Li, S. P. (2013). Analysis on distribution characteristics and nutritional status of nutrients of Qinzhou Bay in autumn. Environmental Science & Management 38(12), 40-44 (in Chinese).
2010	42.4286	Yang, B., Zhong, Q. P., Lu, D. L., Lin, M. F., and Li, S. P. (2013). Analysis on distribution characteristics and nutritional status of nutrients of Qinzhou Bay in autumn. Environmental Science & Management 38(12), 40-44 (in Chinese).
2010	23.9286	Yang, B., Zhong, Q. P., Lu, D. L., Lin, M. F., and Li, S. P. (2013). Analysis on distribution characteristics and nutritional status of nutrients of Qinzhou Bay in autumn. Environmental Science & Management 38(12), 40-44 (in Chinese).
2010	17.7857	Yang, B., Zhong, Q. P., Lu, D. L., Lin, M. F., and Li, S. P. (2013). Analysis on distribution characteristics and nutritional status of nutrients of Qinzhou Bay in autumn. Environmental Science & Management 38(12), 40-44 (in Chinese).
2010	14.5714	Yang, B., Zhong, Q. P., Lu, D. L., Lin, M. F., and Li, S. P. (2013). Analysis on distribution characteristics and nutritional status of nutrients of Qinzhou Bay in autumn. Environmental Science & Management 38(12), 40-44 (in Chinese).
2010	14.7143	Yang, B., Zhong, Q. P., Lu, D. L., Lin, M. F., and Li, S. P. (2013). Analysis on distribution characteristics and nutritional status of nutrients of Qinzhou Bay in autumn. Environmental Science & Management 38(12), 40-44 (in Chinese).
2010	6.64286	Yang, B., Zhong, Q. P., Lu, D. L., Lin, M. F., and Li, S. P. (2013). Analysis on distribution characteristics and nutritional status of nutrients of Qinzhou Bay in autumn. Environmental Science & Management 38(12), 40-44 (in Chinese).
2010	9.71429	Yang, B., Zhong, Q. P., Lu, D. L., Lin, M. F., and Li, S. P. (2013). Analysis on distribution characteristics and nutritional status of nutrients of Qinzhou Bay in autumn. Environmental Science & Management 38(12), 40-44 (in Chinese).
2010	10.2857	Yang, B., Zhong, Q. P., Lu, D. L., Lin, M. F., and Li, S. P. (2013). Analysis on distribution characteristics and nutritional status of nutrients of Qinzhou Bay in autumn. Environmental Science & Management 38(12), 40-44 (in Chinese).
2010	18.0714	Yang, B., Zhong, Q. P., Lu, D. L., Lin, M. F., and Li, S. P. (2013). Analysis on distribution characteristics and nutritional status of nutrients of Qinzhou Bay in autumn. Environmental Science & Management 38(12), 40-44 (in Chinese).
2010	17.4286	Yang, B., Zhong, Q. P., Lu, D. L., Lin, M. F., and Li, S. P. (2013). Analysis on distribution characteristics and nutritional status of nutrients of Qinzhou Bay in autumn. Environmental Science & Management 38(12), 40-44 (in Chinese).
2010	19.2643	Lai, J. X., Jiang, F. J., Ke, K., Xu, M. B., Lei, F., and Chen, B. (2014). Nutrients distribution and trophic status assessment in the northern Beibu Gulf, China. Chinese Journal of Oceanology & Limnology 32(5), 1128-1144.
2010	11.2929	Li, X. F. (2015). The research on the ecological security assessment of Qinzhou Bay’s coastal zone. [Dissertation]. [Nanning]: Guangxi Teachers Education University, pp. 65 (in Chinese).
2010	37.8786	Li, X. F. (2015). The research on the ecological security assessment of Qinzhou Bay’s coastal zone. [Dissertation]. [Nanning]: Guangxi Teachers Education University, pp. 65 (in Chinese).
2010	16.0429	Li, X. F. (2015). The research on the ecological security assessment of Qinzhou Bay’s coastal zone. [Dissertation]. [Nanning]: Guangxi Teachers Education University, pp. 65 (in Chinese).
2010	25.7357	Li, X. F. (2015). The research on the ecological security assessment of Qinzhou Bay’s coastal zone. [Dissertation]. [Nanning]: Guangxi Teachers Education University, pp. 65 (in Chinese).
2010	25.3286	Li, X. F. (2015). The research on the ecological security assessment of Qinzhou Bay’s coastal zone. [Dissertation]. [Nanning]: Guangxi Teachers Education University, pp. 65 (in Chinese).
2010	62.1429	Li, X. F. (2015). The research on the ecological security assessment of Qinzhou Bay’s coastal zone. [Dissertation]. [Nanning]: Guangxi Teachers Education University, pp. 66-67 (in Chinese).
2010	58.5	Li, X. F. (2015). The research on the ecological security assessment of Qinzhou Bay’s coastal zone. [Dissertation]. [Nanning]: Guangxi Teachers Education University, pp. 66-67 (in Chinese).
2010	47.7	Li, X. F. (2015). The research on the ecological security assessment of Qinzhou Bay’s coastal zone. [Dissertation]. [Nanning]: Guangxi Teachers Education University, pp. 66-67 (in Chinese).
2010	31.6571	Li, X. F. (2015). The research on the ecological security assessment of Qinzhou Bay’s coastal zone. [Dissertation]. [Nanning]: Guangxi Teachers Education University, pp. 66-67 (in Chinese).
2010	15.6071	Li, X. F. (2015). The research on the ecological security assessment of Qinzhou Bay’s coastal zone. [Dissertation]. [Nanning]: Guangxi Teachers Education University, pp. 66-67 (in Chinese).
2010	14.5214	Li, X. F. (2015). The research on the ecological security assessment of Qinzhou Bay’s coastal zone. [Dissertation]. [Nanning]: Guangxi Teachers Education University, pp. 66-67 (in Chinese).
2010	13.8143	Li, X. F. (2015). The research on the ecological security assessment of Qinzhou Bay’s coastal zone. [Dissertation]. [Nanning]: Guangxi Teachers Education University, pp. 66-67 (in Chinese).
2010	51.3786	Li, X. F. (2015). The research on the ecological security assessment of Qinzhou Bay’s coastal zone. [Dissertation]. [Nanning]: Guangxi Teachers Education University, pp. 66-67 (in Chinese).
2010	42.6071	Li, X. F. (2015). The research on the ecological security assessment of Qinzhou Bay’s coastal zone. [Dissertation]. [Nanning]: Guangxi Teachers Education University, pp. 66-67 (in Chinese).
2010	47.6786	Li, X. F. (2015). The research on the ecological security assessment of Qinzhou Bay’s coastal zone. [Dissertation]. [Nanning]: Guangxi Teachers Education University, pp. 66-67 (in Chinese).
2010	45.2786	Li, X. F. (2015). The research on the ecological security assessment of Qinzhou Bay’s coastal zone. [Dissertation]. [Nanning]: Guangxi Teachers Education University, pp. 66-67 (in Chinese).
2010	36.4571	Li, X. F. (2015). The research on the ecological security assessment of Qinzhou Bay’s coastal zone. [Dissertation]. [Nanning]: Guangxi Teachers Education University, pp. 66-67 (in Chinese).
2010	32.7	Li, X. F. (2015). The research on the ecological security assessment of Qinzhou Bay’s coastal zone. [Dissertation]. [Nanning]: Guangxi Teachers Education University, pp. 66-67 (in Chinese).
2010	27.2214	Li, X. F. (2015). The research on the ecological security assessment of Qinzhou Bay’s coastal zone. [Dissertation]. [Nanning]: Guangxi Teachers Education University, pp. 66-67 (in Chinese).
2010	23.9786	Li, X. F. (2015). The research on the ecological security assessment of Qinzhou Bay’s coastal zone. [Dissertation]. [Nanning]: Guangxi Teachers Education University, pp. 66-67 (in Chinese).
2010	23.5071	Li, X. F. (2015). The research on the ecological security assessment of Qinzhou Bay’s coastal zone. [Dissertation]. [Nanning]: Guangxi Teachers Education University, pp. 66-67 (in Chinese).
2010	21.3071	Li, X. F. (2015). The research on the ecological security assessment of Qinzhou Bay’s coastal zone. [Dissertation]. [Nanning]: Guangxi Teachers Education University, pp. 66-67 (in Chinese).
2010	20.9143	Li, X. F. (2015). The research on the ecological security assessment of Qinzhou Bay’s coastal zone. [Dissertation]. [Nanning]: Guangxi Teachers Education University, pp. 66-67 (in Chinese).
2010	22.2857	Li, X. F. (2015). The research on the ecological security assessment of Qinzhou Bay’s coastal zone. [Dissertation]. [Nanning]: Guangxi Teachers Education University, pp. 66-67 (in Chinese).
2010	17.0857	Li, X. F. (2015). The research on the ecological security assessment of Qinzhou Bay’s coastal zone. [Dissertation]. [Nanning]: Guangxi Teachers Education University, pp. 66-67 (in Chinese).
2010	8.60714	Li, X. F. (2015). The research on the ecological security assessment of Qinzhou Bay’s coastal zone. [Dissertation]. [Nanning]: Guangxi Teachers Education University, pp. 66-67 (in Chinese).
2010	50.8857	Li, X. F. (2015). The research on the ecological security assessment of Qinzhou Bay’s coastal zone. [Dissertation]. [Nanning]: Guangxi Teachers Education University, pp. 66-67 (in Chinese).
2011	2.24286	Li, X. F. (2015). The research on the ecological security assessment of Qinzhou Bay’s coastal zone. [Dissertation]. [Nanning]: Guangxi Teachers Education University, pp. 60-61 (in Chinese).
2011	1.31429	Li, X. F. (2015). The research on the ecological security assessment of Qinzhou Bay’s coastal zone. [Dissertation]. [Nanning]: Guangxi Teachers Education University, pp. 60-61 (in Chinese).
2011	7.05714	Li, X. F. (2015). The research on the ecological security assessment of Qinzhou Bay’s coastal zone. [Dissertation]. [Nanning]: Guangxi Teachers Education University, pp. 60-61 (in Chinese).
2011	28.5214	Li, X. F. (2015). The research on the ecological security assessment of Qinzhou Bay’s coastal zone. [Dissertation]. [Nanning]: Guangxi Teachers Education University, pp. 60-61 (in Chinese).
2011	26.8357	Li, X. F. (2015). The research on the ecological security assessment of Qinzhou Bay’s coastal zone. [Dissertation]. [Nanning]: Guangxi Teachers Education University, pp. 60-61 (in Chinese).
2011	16.9	Li, X. F. (2015). The research on the ecological security assessment of Qinzhou Bay’s coastal zone. [Dissertation]. [Nanning]: Guangxi Teachers Education University, pp. 60-61 (in Chinese).
2011	17	Li, X. F. (2015). The research on the ecological security assessment of Qinzhou Bay’s coastal zone. [Dissertation]. [Nanning]: Guangxi Teachers Education University, pp. 60-61 (in Chinese).
2011	16.9857	Li, X. F. (2015). The research on the ecological security assessment of Qinzhou Bay’s coastal zone. [Dissertation]. [Nanning]: Guangxi Teachers Education University, pp. 60-61 (in Chinese).
2011	8.42143	Li, X. F. (2015). The research on the ecological security assessment of Qinzhou Bay’s coastal zone. [Dissertation]. [Nanning]: Guangxi Teachers Education University, pp. 60-61 (in Chinese).
2011	9.86429	Li, X. F. (2015). The research on the ecological security assessment of Qinzhou Bay’s coastal zone. [Dissertation]. [Nanning]: Guangxi Teachers Education University, pp. 60-61 (in Chinese).
2011	7.30714	Li, X. F. (2015). The research on the ecological security assessment of Qinzhou Bay’s coastal zone. [Dissertation]. [Nanning]: Guangxi Teachers Education University, pp. 60-61 (in Chinese).
2011	6.92143	Li, X. F. (2015). The research on the ecological security assessment of Qinzhou Bay’s coastal zone. [Dissertation]. [Nanning]: Guangxi Teachers Education University, pp. 60-61 (in Chinese).
2011	39.8714	Li, X. F. (2015). The research on the ecological security assessment of Qinzhou Bay’s coastal zone. [Dissertation]. [Nanning]: Guangxi Teachers Education University, pp. 60-61 (in Chinese).
2011	54.8857	Li, X. F. (2015). The research on the ecological security assessment of Qinzhou Bay’s coastal zone. [Dissertation]. [Nanning]: Guangxi Teachers Education University, pp. 60-61 (in Chinese).
2011	54.75	Li, X. F. (2015). The research on the ecological security assessment of Qinzhou Bay’s coastal zone. [Dissertation]. [Nanning]: Guangxi Teachers Education University, pp. 60-61 (in Chinese).
2011	32.4286	Li, X. F. (2015). The research on the ecological security assessment of Qinzhou Bay’s coastal zone. [Dissertation]. [Nanning]: Guangxi Teachers Education University, pp. 61-64 (in Chinese).
2011	29.9286	Li, X. F. (2015). The research on the ecological security assessment of Qinzhou Bay’s coastal zone. [Dissertation]. [Nanning]: Guangxi Teachers Education University, pp. 61-64 (in Chinese).
2011	36.2857	Li, X. F. (2015). The research on the ecological security assessment of Qinzhou Bay’s coastal zone. [Dissertation]. [Nanning]: Guangxi Teachers Education University, pp. 61-64 (in Chinese).
2011	35.7857	Li, X. F. (2015). The research on the ecological security assessment of Qinzhou Bay’s coastal zone. [Dissertation]. [Nanning]: Guangxi Teachers Education University, pp. 61-64 (in Chinese).
2011	19.2143	Li, X. F. (2015). The research on the ecological security assessment of Qinzhou Bay’s coastal zone. [Dissertation]. [Nanning]: Guangxi Teachers Education University, pp. 61-64 (in Chinese).
2011	19.6429	Li, X. F. (2015). The research on the ecological security assessment of Qinzhou Bay’s coastal zone. [Dissertation]. [Nanning]: Guangxi Teachers Education University, pp. 61-64 (in Chinese).
2011	20.7143	Li, X. F. (2015). The research on the ecological security assessment of Qinzhou Bay’s coastal zone. [Dissertation]. [Nanning]: Guangxi Teachers Education University, pp. 61-64 (in Chinese).
2011	34.0714	Li, X. F. (2015). The research on the ecological security assessment of Qinzhou Bay’s coastal zone. [Dissertation]. [Nanning]: Guangxi Teachers Education University, pp. 61-64 (in Chinese).
2011	35.1429	Li, X. F. (2015). The research on the ecological security assessment of Qinzhou Bay’s coastal zone. [Dissertation]. [Nanning]: Guangxi Teachers Education University, pp. 61-64 (in Chinese).
2011	37.7143	Li, X. F. (2015). The research on the ecological security assessment of Qinzhou Bay’s coastal zone. [Dissertation]. [Nanning]: Guangxi Teachers Education University, pp. 61-64 (in Chinese).
2011	90.1429	Li, X. F. (2015). The research on the ecological security assessment of Qinzhou Bay’s coastal zone. [Dissertation]. [Nanning]: Guangxi Teachers Education University, pp. 61-64 (in Chinese).
2011	85.6429	Li, X. F. (2015). The research on the ecological security assessment of Qinzhou Bay’s coastal zone. [Dissertation]. [Nanning]: Guangxi Teachers Education University, pp. 61-64 (in Chinese).
2011	80.1429	Li, X. F. (2015). The research on the ecological security assessment of Qinzhou Bay’s coastal zone. [Dissertation]. [Nanning]: Guangxi Teachers Education University, pp. 61-64 (in Chinese).
2011	72.0714	Li, X. F. (2015). The research on the ecological security assessment of Qinzhou Bay’s coastal zone. [Dissertation]. [Nanning]: Guangxi Teachers Education University, pp. 61-64 (in Chinese).
2011	37.9357	Li, X. F. (2015). The research on the ecological security assessment of Qinzhou Bay’s coastal zone. [Dissertation]. [Nanning]: Guangxi Teachers Education University, pp. 61-64 (in Chinese).
2011	41.3	Li, X. F. (2015). The research on the ecological security assessment of Qinzhou Bay’s coastal zone. [Dissertation]. [Nanning]: Guangxi Teachers Education University, pp. 61-64 (in Chinese).
2011	29.1643	Li, X. F. (2015). The research on the ecological security assessment of Qinzhou Bay’s coastal zone. [Dissertation]. [Nanning]: Guangxi Teachers Education University, pp. 61-64 (in Chinese).
2011	67.8	Li, X. F. (2015). The research on the ecological security assessment of Qinzhou Bay’s coastal zone. [Dissertation]. [Nanning]: Guangxi Teachers Education University, pp. 61-64 (in Chinese).
2011	54.8786	Li, X. F. (2015). The research on the ecological security assessment of Qinzhou Bay’s coastal zone. [Dissertation]. [Nanning]: Guangxi Teachers Education University, pp. 61-64 (in Chinese).
2011	33.7071	Li, X. F. (2015). The research on the ecological security assessment of Qinzhou Bay’s coastal zone. [Dissertation]. [Nanning]: Guangxi Teachers Education University, pp. 61-64 (in Chinese).
2011	32.1	Li, X. F. (2015). The research on the ecological security assessment of Qinzhou Bay’s coastal zone. [Dissertation]. [Nanning]: Guangxi Teachers Education University, pp. 61-64 (in Chinese).
2011	61.9643	Li, X. F. (2015). The research on the ecological security assessment of Qinzhou Bay’s coastal zone. [Dissertation]. [Nanning]: Guangxi Teachers Education University, pp. 61-64 (in Chinese).
2011	49.3714	Li, X. F. (2015). The research on the ecological security assessment of Qinzhou Bay’s coastal zone. [Dissertation]. [Nanning]: Guangxi Teachers Education University, pp. 61-64 (in Chinese).
2011	46.5214	Li, X. F. (2015). The research on the ecological security assessment of Qinzhou Bay’s coastal zone. [Dissertation]. [Nanning]: Guangxi Teachers Education University, pp. 61-64 (in Chinese).
2011	42.8	Li, X. F. (2015). The research on the ecological security assessment of Qinzhou Bay’s coastal zone. [Dissertation]. [Nanning]: Guangxi Teachers Education University, pp. 61-64 (in Chinese).
2011	68.5214	Li, X. F. (2015). The research on the ecological security assessment of Qinzhou Bay’s coastal zone. [Dissertation]. [Nanning]: Guangxi Teachers Education University, pp. 61-64 (in Chinese).
2011	47.7286	Li, X. F. (2015). The research on the ecological security assessment of Qinzhou Bay’s coastal zone. [Dissertation]. [Nanning]: Guangxi Teachers Education University, pp. 61-64 (in Chinese).
2011	54.8429	Li, X. F. (2015). The research on the ecological security assessment of Qinzhou Bay’s coastal zone. [Dissertation]. [Nanning]: Guangxi Teachers Education University, pp. 61-64 (in Chinese).
2011	5.57143	Ma, J. X., Yu, X. Y., Li, L. F., Zhang, D., Zhao, S., and Li, H. P. (2017). Study on the change of environmental factors during Noctiluca Scintillans red tide in Qinzhou Bay. Guangdong Chemical 7, 90-92 (in Chinese).
2011	5	Zhuang, J. L., Jiang, F. J., Ke, K., Xu, M. B., Zhang, R. C., Wang, Y. B., et al. (2011). Monitoring and analysis on a seawater anomaly in Qinzhou Bay. Guangxi Sciences 18(3), 321-324 (in Chinese).
2011	18.5714	Zhang, R. C., Si, Z. W., and Lei, F. (2015). Fuzzy comprehensive evaluation on the seawater quality of the coastal waters of the eastern Qinzhou Bay in autumn. Journal of Ocean Technology 34(2), 83-89 (in Chinese).
2011	36.0714	Jiang, Q. H., Deng, Y., Si, X. Y., and Chen, L. (2016). Study on the trend of nutrient salts and control countermeasure in the offshore marine area of the Maowei Sea during the “Twelfth Five—year Plan” period. Environmental Sciences Guide 35(6), 27-29 (in Chinese).
2012	41.2143	Jiang, Q. H., Deng, Y., Si, X. Y., and Chen, L. (2016). Study on the trend of nutrient salts and control countermeasure in the offshore marine area of the Maowei Sea during the “Twelfth Five—year Plan” period. Environmental Sciences Guide 35(6), 27-29 (in Chinese).
2012	10.7143	Yang, B., Lu, D. L., Zhong, Q. P., Zhang, Z. Q., and Li, S. P. (2014). An analysis on water quality and eutrophication in the coastal area of Qinzhou Bay. Environmental Monitoring in China 30(3), 60-64 (in Chinese).
2012	7.45714	Li, X. F. (2015). The research on the ecological security assessment of Qinzhou Bay’s coastal zone. [Dissertation]. [Nanning]: Guangxi Teachers Education University, pp. 54-56 (in Chinese).
2012	8.41429	Li, X. F. (2015). The research on the ecological security assessment of Qinzhou Bay’s coastal zone. [Dissertation]. [Nanning]: Guangxi Teachers Education University, pp. 54-56 (in Chinese).
2012	9.30714	Li, X. F. (2015). The research on the ecological security assessment of Qinzhou Bay’s coastal zone. [Dissertation]. [Nanning]: Guangxi Teachers Education University, pp. 54-56 (in Chinese).
2012	8.73571	Li, X. F. (2015). The research on the ecological security assessment of Qinzhou Bay’s coastal zone. [Dissertation]. [Nanning]: Guangxi Teachers Education University, pp. 54-56 (in Chinese).
2012	39.85	Li, X. F. (2015). The research on the ecological security assessment of Qinzhou Bay’s coastal zone. [Dissertation]. [Nanning]: Guangxi Teachers Education University, pp. 54-56 (in Chinese).
2012	36.1	Li, X. F. (2015). The research on the ecological security assessment of Qinzhou Bay’s coastal zone. [Dissertation]. [Nanning]: Guangxi Teachers Education University, pp. 54-56 (in Chinese).
2012	8.55714	Li, X. F. (2015). The research on the ecological security assessment of Qinzhou Bay’s coastal zone. [Dissertation]. [Nanning]: Guangxi Teachers Education University, pp. 54-56 (in Chinese).
2012	9.59286	Li, X. F. (2015). The research on the ecological security assessment of Qinzhou Bay’s coastal zone. [Dissertation]. [Nanning]: Guangxi Teachers Education University, pp. 54-56 (in Chinese).
2012	17.7571	Li, X. F. (2015). The research on the ecological security assessment of Qinzhou Bay’s coastal zone. [Dissertation]. [Nanning]: Guangxi Teachers Education University, pp. 54-56 (in Chinese).
2012	11.0071	Li, X. F. (2015). The research on the ecological security assessment of Qinzhou Bay’s coastal zone. [Dissertation]. [Nanning]: Guangxi Teachers Education University, pp. 54-56 (in Chinese).
2012	29.4643	Li, X. F. (2015). The research on the ecological security assessment of Qinzhou Bay’s coastal zone. [Dissertation]. [Nanning]: Guangxi Teachers Education University, pp. 54-56 (in Chinese).
2012	34.1643	Li, X. F. (2015). The research on the ecological security assessment of Qinzhou Bay’s coastal zone. [Dissertation]. [Nanning]: Guangxi Teachers Education University, pp. 54-56 (in Chinese).
2012	36.5214	Li, X. F. (2015). The research on the ecological security assessment of Qinzhou Bay’s coastal zone. [Dissertation]. [Nanning]: Guangxi Teachers Education University, pp. 54-56 (in Chinese).
2012	29.5643	Li, X. F. (2015). The research on the ecological security assessment of Qinzhou Bay’s coastal zone. [Dissertation]. [Nanning]: Guangxi Teachers Education University, pp. 54-56 (in Chinese).
2012	67	Li, X. F. (2015). The research on the ecological security assessment of Qinzhou Bay’s coastal zone. [Dissertation]. [Nanning]: Guangxi Teachers Education University, pp. 54-56 (in Chinese).
2012	56.2571	Li, X. F. (2015). The research on the ecological security assessment of Qinzhou Bay’s coastal zone. [Dissertation]. [Nanning]: Guangxi Teachers Education University, pp. 54-56 (in Chinese).
2012	67.4143	Li, X. F. (2015). The research on the ecological security assessment of Qinzhou Bay’s coastal zone. [Dissertation]. [Nanning]: Guangxi Teachers Education University, pp. 54-56 (in Chinese).
2012	4.81429	Li, X. F. (2015). The research on the ecological security assessment of Qinzhou Bay’s coastal zone. [Dissertation]. [Nanning]: Guangxi Teachers Education University, pp. 54-56 (in Chinese).
2012	5.82143	Li, X. F. (2015). The research on the ecological security assessment of Qinzhou Bay’s coastal zone. [Dissertation]. [Nanning]: Guangxi Teachers Education University, pp. 54-56 (in Chinese).
2012	5.97857	Li, X. F. (2015). The research on the ecological security assessment of Qinzhou Bay’s coastal zone. [Dissertation]. [Nanning]: Guangxi Teachers Education University, pp. 54-56 (in Chinese).
2012	5.77143	Li, X. F. (2015). The research on the ecological security assessment of Qinzhou Bay’s coastal zone. [Dissertation]. [Nanning]: Guangxi Teachers Education University, pp. 54-56 (in Chinese).
2012	6.7	Li, X. F. (2015). The research on the ecological security assessment of Qinzhou Bay’s coastal zone. [Dissertation]. [Nanning]: Guangxi Teachers Education University, pp. 54-56 (in Chinese).
2012	6.3	Li, X. F. (2015). The research on the ecological security assessment of Qinzhou Bay’s coastal zone. [Dissertation]. [Nanning]: Guangxi Teachers Education University, pp. 54-56 (in Chinese).
2012	7.83571	Li, X. F. (2015). The research on the ecological security assessment of Qinzhou Bay’s coastal zone. [Dissertation]. [Nanning]: Guangxi Teachers Education University, pp. 54-56 (in Chinese).
2012	8.71429	Li, X. F. (2015). The research on the ecological security assessment of Qinzhou Bay’s coastal zone. [Dissertation]. [Nanning]: Guangxi Teachers Education University, pp. 54-56 (in Chinese).
2012	6.82857	Li, X. F. (2015). The research on the ecological security assessment of Qinzhou Bay’s coastal zone. [Dissertation]. [Nanning]: Guangxi Teachers Education University, pp. 54-56 (in Chinese).
2012	7.05	Li, X. F. (2015). The research on the ecological security assessment of Qinzhou Bay’s coastal zone. [Dissertation]. [Nanning]: Guangxi Teachers Education University, pp. 54-56 (in Chinese).
2012	63.7143	Li, X. F. (2015). The research on the ecological security assessment of Qinzhou Bay’s coastal zone. [Dissertation]. [Nanning]: Guangxi Teachers Education University, pp. 56-59 (in Chinese).
2012	55.5	Li, X. F. (2015). The research on the ecological security assessment of Qinzhou Bay’s coastal zone. [Dissertation]. [Nanning]: Guangxi Teachers Education University, pp. 56-59 (in Chinese).
2012	32	Li, X. F. (2015). The research on the ecological security assessment of Qinzhou Bay’s coastal zone. [Dissertation]. [Nanning]: Guangxi Teachers Education University, pp. 56-59 (in Chinese).
2012	40.4286	Li, X. F. (2015). The research on the ecological security assessment of Qinzhou Bay’s coastal zone. [Dissertation]. [Nanning]: Guangxi Teachers Education University, pp. 56-59 (in Chinese).
2012	59	Li, X. F. (2015). The research on the ecological security assessment of Qinzhou Bay’s coastal zone. [Dissertation]. [Nanning]: Guangxi Teachers Education University, pp. 56-59 (in Chinese).
2012	47.1429	Li, X. F. (2015). The research on the ecological security assessment of Qinzhou Bay’s coastal zone. [Dissertation]. [Nanning]: Guangxi Teachers Education University, pp. 56-59 (in Chinese).
2012	45.2857	Li, X. F. (2015). The research on the ecological security assessment of Qinzhou Bay’s coastal zone. [Dissertation]. [Nanning]: Guangxi Teachers Education University, pp. 56-59 (in Chinese).
2012	64.5	Li, X. F. (2015). The research on the ecological security assessment of Qinzhou Bay’s coastal zone. [Dissertation]. [Nanning]: Guangxi Teachers Education University, pp. 56-59 (in Chinese).
2012	59.4286	Li, X. F. (2015). The research on the ecological security assessment of Qinzhou Bay’s coastal zone. [Dissertation]. [Nanning]: Guangxi Teachers Education University, pp. 56-59 (in Chinese).
2012	51.9286	Li, X. F. (2015). The research on the ecological security assessment of Qinzhou Bay’s coastal zone. [Dissertation]. [Nanning]: Guangxi Teachers Education University, pp. 56-59 (in Chinese).
2012	40.8571	Li, X. F. (2015). The research on the ecological security assessment of Qinzhou Bay’s coastal zone. [Dissertation]. [Nanning]: Guangxi Teachers Education University, pp. 56-59 (in Chinese).
2012	35.5	Li, X. F. (2015). The research on the ecological security assessment of Qinzhou Bay’s coastal zone. [Dissertation]. [Nanning]: Guangxi Teachers Education University, pp. 56-59 (in Chinese).
2012	25.3571	Li, X. F. (2015). The research on the ecological security assessment of Qinzhou Bay’s coastal zone. [Dissertation]. [Nanning]: Guangxi Teachers Education University, pp. 56-59 (in Chinese).
2012	21.3571	Li, X. F. (2015). The research on the ecological security assessment of Qinzhou Bay’s coastal zone. [Dissertation]. [Nanning]: Guangxi Teachers Education University, pp. 56-59 (in Chinese).
2012	86	Li, X. F. (2015). The research on the ecological security assessment of Qinzhou Bay’s coastal zone. [Dissertation]. [Nanning]: Guangxi Teachers Education University, pp. 56-59 (in Chinese).
2012	81.5714	Li, X. F. (2015). The research on the ecological security assessment of Qinzhou Bay’s coastal zone. [Dissertation]. [Nanning]: Guangxi Teachers Education University, pp. 56-59 (in Chinese).
2012	77.0714	Li, X. F. (2015). The research on the ecological security assessment of Qinzhou Bay’s coastal zone. [Dissertation]. [Nanning]: Guangxi Teachers Education University, pp. 56-59 (in Chinese).
2012	67.3571	Li, X. F. (2015). The research on the ecological security assessment of Qinzhou Bay’s coastal zone. [Dissertation]. [Nanning]: Guangxi Teachers Education University, pp. 56-59 (in Chinese).
2012	49.0714	Li, X. F. (2015). The research on the ecological security assessment of Qinzhou Bay’s coastal zone. [Dissertation]. [Nanning]: Guangxi Teachers Education University, pp. 56-59 (in Chinese).
2012	44.0714	Li, X. F. (2015). The research on the ecological security assessment of Qinzhou Bay’s coastal zone. [Dissertation]. [Nanning]: Guangxi Teachers Education University, pp. 56-59 (in Chinese).
2012	42.4286	Li, X. F. (2015). The research on the ecological security assessment of Qinzhou Bay’s coastal zone. [Dissertation]. [Nanning]: Guangxi Teachers Education University, pp. 56-59 (in Chinese).
2012	39.4286	Li, X. F. (2015). The research on the ecological security assessment of Qinzhou Bay’s coastal zone. [Dissertation]. [Nanning]: Guangxi Teachers Education University, pp. 56-59 (in Chinese).
2012	37.0714	Li, X. F. (2015). The research on the ecological security assessment of Qinzhou Bay’s coastal zone. [Dissertation]. [Nanning]: Guangxi Teachers Education University, pp. 56-59 (in Chinese).
2012	31.3571	Li, X. F. (2015). The research on the ecological security assessment of Qinzhou Bay’s coastal zone. [Dissertation]. [Nanning]: Guangxi Teachers Education University, pp. 56-59 (in Chinese).
2012	30.6429	Li, X. F. (2015). The research on the ecological security assessment of Qinzhou Bay’s coastal zone. [Dissertation]. [Nanning]: Guangxi Teachers Education University, pp. 56-59 (in Chinese).
2012	32.3571	Li, X. F. (2015). The research on the ecological security assessment of Qinzhou Bay’s coastal zone. [Dissertation]. [Nanning]: Guangxi Teachers Education University, pp. 56-59 (in Chinese).
2012	29.4286	Li, X. F. (2015). The research on the ecological security assessment of Qinzhou Bay’s coastal zone. [Dissertation]. [Nanning]: Guangxi Teachers Education University, pp. 56-59 (in Chinese).
2012	61.5714	Li, X. F. (2015). The research on the ecological security assessment of Qinzhou Bay’s coastal zone. [Dissertation]. [Nanning]: Guangxi Teachers Education University, pp. 56-59 (in Chinese).
2013	5.27857	Li, X. F. (2015). The research on the ecological security assessment of Qinzhou Bay’s coastal zone. [Dissertation]. [Nanning]: Guangxi Teachers Education University, pp. 48-50 (in Chinese).
2013	7.15714	Li, X. F. (2015). The research on the ecological security assessment of Qinzhou Bay’s coastal zone. [Dissertation]. [Nanning]: Guangxi Teachers Education University, pp. 48-50 (in Chinese).
2013	8.42857	Li, X. F. (2015). The research on the ecological security assessment of Qinzhou Bay’s coastal zone. [Dissertation]. [Nanning]: Guangxi Teachers Education University, pp. 48-50 (in Chinese).
2013	53.3643	Li, X. F. (2015). The research on the ecological security assessment of Qinzhou Bay’s coastal zone. [Dissertation]. [Nanning]: Guangxi Teachers Education University, pp. 48-50 (in Chinese).
2013	50.5214	Li, X. F. (2015). The research on the ecological security assessment of Qinzhou Bay’s coastal zone. [Dissertation]. [Nanning]: Guangxi Teachers Education University, pp. 48-50 (in Chinese).
2013	3.73571	Li, X. F. (2015). The research on the ecological security assessment of Qinzhou Bay’s coastal zone. [Dissertation]. [Nanning]: Guangxi Teachers Education University, pp. 48-50 (in Chinese).
2013	25.2	Li, X. F. (2015). The research on the ecological security assessment of Qinzhou Bay’s coastal zone. [Dissertation]. [Nanning]: Guangxi Teachers Education University, pp. 48-50 (in Chinese).
2013	61.2857	Li, X. F. (2015). The research on the ecological security assessment of Qinzhou Bay’s coastal zone. [Dissertation]. [Nanning]: Guangxi Teachers Education University, pp. 48-50 (in Chinese).
2013	77.0357	Li, X. F. (2015). The research on the ecological security assessment of Qinzhou Bay’s coastal zone. [Dissertation]. [Nanning]: Guangxi Teachers Education University, pp. 48-50 (in Chinese).
2013	54.2929	Li, X. F. (2015). The research on the ecological security assessment of Qinzhou Bay’s coastal zone. [Dissertation]. [Nanning]: Guangxi Teachers Education University, pp. 48-50 (in Chinese).
2013	54.1214	Li, X. F. (2015). The research on the ecological security assessment of Qinzhou Bay’s coastal zone. [Dissertation]. [Nanning]: Guangxi Teachers Education University, pp. 48-50 (in Chinese).
2013	40.1857	Li, X. F. (2015). The research on the ecological security assessment of Qinzhou Bay’s coastal zone. [Dissertation]. [Nanning]: Guangxi Teachers Education University, pp. 48-50 (in Chinese).
2013	26.75	Li, X. F. (2015). The research on the ecological security assessment of Qinzhou Bay’s coastal zone. [Dissertation]. [Nanning]: Guangxi Teachers Education University, pp. 48-50 (in Chinese).
2013	23.7357	Li, X. F. (2015). The research on the ecological security assessment of Qinzhou Bay’s coastal zone. [Dissertation]. [Nanning]: Guangxi Teachers Education University, pp. 48-50 (in Chinese).
2013	24.1786	Li, X. F. (2015). The research on the ecological security assessment of Qinzhou Bay’s coastal zone. [Dissertation]. [Nanning]: Guangxi Teachers Education University, pp. 48-50 (in Chinese).
2013	35.8143	Li, X. F. (2015). The research on the ecological security assessment of Qinzhou Bay’s coastal zone. [Dissertation]. [Nanning]: Guangxi Teachers Education University, pp. 48-50 (in Chinese).
2013	8.75	Li, X. F. (2015). The research on the ecological security assessment of Qinzhou Bay’s coastal zone. [Dissertation]. [Nanning]: Guangxi Teachers Education University, pp. 48-50 (in Chinese).
2013	9.17143	Li, X. F. (2015). The research on the ecological security assessment of Qinzhou Bay’s coastal zone. [Dissertation]. [Nanning]: Guangxi Teachers Education University, pp. 48-50 (in Chinese).
2013	7.87143	Li, X. F. (2015). The research on the ecological security assessment of Qinzhou Bay’s coastal zone. [Dissertation]. [Nanning]: Guangxi Teachers Education University, pp. 48-50 (in Chinese).
2013	28.8714	Li, X. F. (2015). The research on the ecological security assessment of Qinzhou Bay’s coastal zone. [Dissertation]. [Nanning]: Guangxi Teachers Education University, pp. 48-50 (in Chinese).
2013	38.5	Li, X. F. (2015). The research on the ecological security assessment of Qinzhou Bay’s coastal zone. [Dissertation]. [Nanning]: Guangxi Teachers Education University, pp. 50-53 (in Chinese).
2013	38.4286	Li, X. F. (2015). The research on the ecological security assessment of Qinzhou Bay’s coastal zone. [Dissertation]. [Nanning]: Guangxi Teachers Education University, pp. 50-53 (in Chinese).
2013	18.2143	Li, X. F. (2015). The research on the ecological security assessment of Qinzhou Bay’s coastal zone. [Dissertation]. [Nanning]: Guangxi Teachers Education University, pp. 50-53 (in Chinese).
2013	28	Li, X. F. (2015). The research on the ecological security assessment of Qinzhou Bay’s coastal zone. [Dissertation]. [Nanning]: Guangxi Teachers Education University, pp. 50-53 (in Chinese).
2013	19	Li, X. F. (2015). The research on the ecological security assessment of Qinzhou Bay’s coastal zone. [Dissertation]. [Nanning]: Guangxi Teachers Education University, pp. 50-53 (in Chinese).
2013	28.0714	Li, X. F. (2015). The research on the ecological security assessment of Qinzhou Bay’s coastal zone. [Dissertation]. [Nanning]: Guangxi Teachers Education University, pp. 50-53 (in Chinese).
2013	18.8571	Li, X. F. (2015). The research on the ecological security assessment of Qinzhou Bay’s coastal zone. [Dissertation]. [Nanning]: Guangxi Teachers Education University, pp. 50-53 (in Chinese).
2013	19	Li, X. F. (2015). The research on the ecological security assessment of Qinzhou Bay’s coastal zone. [Dissertation]. [Nanning]: Guangxi Teachers Education University, pp. 50-53 (in Chinese).
2013	89.5	Li, X. F. (2015). The research on the ecological security assessment of Qinzhou Bay’s coastal zone. [Dissertation]. [Nanning]: Guangxi Teachers Education University, pp. 50-53 (in Chinese).
2013	75.3571	Li, X. F. (2015). The research on the ecological security assessment of Qinzhou Bay’s coastal zone. [Dissertation]. [Nanning]: Guangxi Teachers Education University, pp. 50-53 (in Chinese).
2013	74	Li, X. F. (2015). The research on the ecological security assessment of Qinzhou Bay’s coastal zone. [Dissertation]. [Nanning]: Guangxi Teachers Education University, pp. 50-53 (in Chinese).
2013	67.2143	Li, X. F. (2015). The research on the ecological security assessment of Qinzhou Bay’s coastal zone. [Dissertation]. [Nanning]: Guangxi Teachers Education University, pp. 50-53 (in Chinese).
2013	70.7143	Li, X. F. (2015). The research on the ecological security assessment of Qinzhou Bay’s coastal zone. [Dissertation]. [Nanning]: Guangxi Teachers Education University, pp. 50-53 (in Chinese).
2013	62.8571	Li, X. F. (2015). The research on the ecological security assessment of Qinzhou Bay’s coastal zone. [Dissertation]. [Nanning]: Guangxi Teachers Education University, pp. 50-53 (in Chinese).
2013	58.2143	Li, X. F. (2015). The research on the ecological security assessment of Qinzhou Bay’s coastal zone. [Dissertation]. [Nanning]: Guangxi Teachers Education University, pp. 50-53 (in Chinese).
2013	86.1429	Li, X. F. (2015). The research on the ecological security assessment of Qinzhou Bay’s coastal zone. [Dissertation]. [Nanning]: Guangxi Teachers Education University, pp. 50-53 (in Chinese).
2013	86.3571	Li, X. F. (2015). The research on the ecological security assessment of Qinzhou Bay’s coastal zone. [Dissertation]. [Nanning]: Guangxi Teachers Education University, pp. 50-53 (in Chinese).
2013	76.3571	Li, X. F. (2015). The research on the ecological security assessment of Qinzhou Bay’s coastal zone. [Dissertation]. [Nanning]: Guangxi Teachers Education University, pp. 50-53 (in Chinese).
2013	69.2429	Li, X. F. (2015). The research on the ecological security assessment of Qinzhou Bay’s coastal zone. [Dissertation]. [Nanning]: Guangxi Teachers Education University, pp. 50-53 (in Chinese).
2013	64.4357	Li, X. F. (2015). The research on the ecological security assessment of Qinzhou Bay’s coastal zone. [Dissertation]. [Nanning]: Guangxi Teachers Education University, pp. 50-53 (in Chinese).
2013	62.9286	Li, X. F. (2015). The research on the ecological security assessment of Qinzhou Bay’s coastal zone. [Dissertation]. [Nanning]: Guangxi Teachers Education University, pp. 50-53 (in Chinese).
2013	62.15	Li, X. F. (2015). The research on the ecological security assessment of Qinzhou Bay’s coastal zone. [Dissertation]. [Nanning]: Guangxi Teachers Education University, pp. 50-53 (in Chinese).
2013	56.0286	Li, X. F. (2015). The research on the ecological security assessment of Qinzhou Bay’s coastal zone. [Dissertation]. [Nanning]: Guangxi Teachers Education University, pp. 50-53 (in Chinese).
2013	60.8857	Li, X. F. (2015). The research on the ecological security assessment of Qinzhou Bay’s coastal zone. [Dissertation]. [Nanning]: Guangxi Teachers Education University, pp. 50-53 (in Chinese).
2013	45.8143	Li, X. F. (2015). The research on the ecological security assessment of Qinzhou Bay’s coastal zone. [Dissertation]. [Nanning]: Guangxi Teachers Education University, pp. 50-53 (in Chinese).
2013	47.4	Li, X. F. (2015). The research on the ecological security assessment of Qinzhou Bay’s coastal zone. [Dissertation]. [Nanning]: Guangxi Teachers Education University, pp. 50-53 (in Chinese).
2013	41.9	Li, X. F. (2015). The research on the ecological security assessment of Qinzhou Bay’s coastal zone. [Dissertation]. [Nanning]: Guangxi Teachers Education University, pp. 50-53 (in Chinese).
2013	34.5286	Li, X. F. (2015). The research on the ecological security assessment of Qinzhou Bay’s coastal zone. [Dissertation]. [Nanning]: Guangxi Teachers Education University, pp. 50-53 (in Chinese).
2013	32.1357	Li, X. F. (2015). The research on the ecological security assessment of Qinzhou Bay’s coastal zone. [Dissertation]. [Nanning]: Guangxi Teachers Education University, pp. 50-53 (in Chinese).
2013	42.4286	Jiang, Q. H., Deng, Y., Si, X. Y., and Chen, L. (2016). Study on the trend of nutrient salts and control countermeasure in the offshore marine area of the Maowei Sea during the “Twelfth Five—year Plan” period. Environmental Sciences Guide 35(6), 27-29 (in Chinese).
2014	32.3571	Jiang, Q. H., Deng, Y., Si, X. Y., and Chen, L. (2016). Study on the trend of nutrient salts and control countermeasure in the offshore marine area of the Maowei Sea during the “Twelfth Five—year Plan” period. Environmental Sciences Guide 35(6), 27-29 (in Chinese).
2014	41.4286	Wang, Q. (2016). Seawater environmental quality assessment and distribution characteristics of main pollutants in Maowei Sea of Qinzhou. [Dissertation]. [Nanning]: Guangxi Teachers Education University, pp. 23-24 (in Chinese).
2014	47.8571	Wang, Q. (2016). Seawater environmental quality assessment and distribution characteristics of main pollutants in Maowei Sea of Qinzhou. [Dissertation]. [Nanning]: Guangxi Teachers Education University, pp. 23-24 (in Chinese).
2014	22.5	Wang, Q. (2016). Seawater environmental quality assessment and distribution characteristics of main pollutants in Maowei Sea of Qinzhou. [Dissertation]. [Nanning]: Guangxi Teachers Education University, pp. 23-24 (in Chinese).
2014	9.36	Lai, J. X., Qin, X. L., Jiang, F. J., Xu, M. B., Zhang, R. C., and Lu, J. C. (2016). Distribution of size-fractionated chlorophyll a and its controlling factors in the surface waters of Qinzhou bay. Marine Environmental Science 35(5), 685-691 (in Chinese).
2014	11.89	Lai, J. X., Qin, X. L., Jiang, F. J., Xu, M. B., Zhang, R. C., and Lu, J. C. (2016). Distribution of size-fractionated chlorophyll a and its controlling factors in the surface waters of Qinzhou bay. Marine Environmental Science 35(5), 685-691 (in Chinese).
2015	27.3571	Jiang, Q. H., Deng, Y., Si, X. Y., and Chen, L. (2016). Study on the trend of nutrient salts and control countermeasure in the offshore marine area of the Maowei Sea during the “Twelfth Five—year Plan” period. Environmental Sciences Guide 35(6), 27-29 (in Chinese).

## Sheet: NO3
Year	NO3 (µM)	References
1983	6.45	Wei, M. X., and He, B. M. (2008). Change trend of water environmental index in last 20a of Qinzhou Bay Ⅴ. Biomass distribution of phytoplankton and effect factors. Marine Environmental Science 27(3), 253-257 (in Chinese).
1983	4.64	Wei, M. X., and He, B. M. (2008). Change trend of water environmental index in last 20a of Qinzhou Bay Ⅴ. Biomass distribution of phytoplankton and effect factors. Marine Environmental Science 27(3), 253-257 (in Chinese).
1983	2.72	Wei, M. X., and He, B. M. (2008). Change trend of water environmental index in last 20a of Qinzhou Bay Ⅴ. Biomass distribution of phytoplankton and effect factors. Marine Environmental Science 27(3), 253-257 (in Chinese).
1984	0.15	Wei, M. X., and He, B. M. (2008). Change trend of water environmental index in last 20a of Qinzhou Bay Ⅴ. Biomass distribution of phytoplankton and effect factors. Marine Environmental Science 27(3), 253-257 (in Chinese).
1990	7.68	Wei, M. X., and He, B. M. (2008). Change trend of water environmental index in last 20a of Qinzhou Bay Ⅴ. Biomass distribution of phytoplankton and effect factors. Marine Environmental Science 27(3), 253-257 (in Chinese).
1990	3.83	Wei, M. X., and He, B. M. (2008). Change trend of water environmental index in last 20a of Qinzhou Bay Ⅴ. Biomass distribution of phytoplankton and effect factors. Marine Environmental Science 27(3), 253-257 (in Chinese).
1998	7.14	Wei, M. X., and He, B. M. (2008). Change trend of water environmental index in last 20a of Qinzhou Bay Ⅴ. Biomass distribution of phytoplankton and effect factors. Marine Environmental Science 27(3), 253-257 (in Chinese).
1999	40.71	Wei, M. X., and He, B. M. (2008). Change trend of water environmental index in last 20a of Qinzhou Bay Ⅴ. Biomass distribution of phytoplankton and effect factors. Marine Environmental Science 27(3), 253-257 (in Chinese).
2003	16.38	Wei, M. X., and He, B. M. (2008). Change trend of water environmental index in last 20a of Qinzhou Bay Ⅴ. Biomass distribution of phytoplankton and effect factors. Marine Environmental Science 27(3), 253-257 (in Chinese).
2003	0.97	Wei, M. X., and He, B. M. (2008). Change trend of water environmental index in last 20a of Qinzhou Bay Ⅴ. Biomass distribution of phytoplankton and effect factors. Marine Environmental Science 27(3), 253-257 (in Chinese).
2004	16.7857	Li, X. F. (2015). The research on the ecological security assessment of Qinzhou Bay’s coastal zone. [Dissertation]. [Nanning]: Guangxi Teachers Education University, pp. 84 (in Chinese).
2004	21.7143	Li, X. F. (2015). The research on the ecological security assessment of Qinzhou Bay’s coastal zone. [Dissertation]. [Nanning]: Guangxi Teachers Education University, pp. 84 (in Chinese).
2004	18.1429	Li, X. F. (2015). The research on the ecological security assessment of Qinzhou Bay’s coastal zone. [Dissertation]. [Nanning]: Guangxi Teachers Education University, pp. 84 (in Chinese).
2004	18.6429	Li, X. F. (2015). The research on the ecological security assessment of Qinzhou Bay’s coastal zone. [Dissertation]. [Nanning]: Guangxi Teachers Education University, pp. 84 (in Chinese).
2004	16.5714	Li, X. F. (2015). The research on the ecological security assessment of Qinzhou Bay’s coastal zone. [Dissertation]. [Nanning]: Guangxi Teachers Education University, pp. 84 (in Chinese).
2004	16.0714	Li, X. F. (2015). The research on the ecological security assessment of Qinzhou Bay’s coastal zone. [Dissertation]. [Nanning]: Guangxi Teachers Education University, pp. 84 (in Chinese).
2004	16.7857	Li, X. F. (2015). The research on the ecological security assessment of Qinzhou Bay’s coastal zone. [Dissertation]. [Nanning]: Guangxi Teachers Education University, pp. 84 (in Chinese).
2005	27.6429	Li, X. F. (2015). The research on the ecological security assessment of Qinzhou Bay’s coastal zone. [Dissertation]. [Nanning]: Guangxi Teachers Education University, pp. 82 (in Chinese).
2005	23.3571	Li, X. F. (2015). The research on the ecological security assessment of Qinzhou Bay’s coastal zone. [Dissertation]. [Nanning]: Guangxi Teachers Education University, pp. 82 (in Chinese).
2005	24.1429	Li, X. F. (2015). The research on the ecological security assessment of Qinzhou Bay’s coastal zone. [Dissertation]. [Nanning]: Guangxi Teachers Education University, pp. 82 (in Chinese).
2005	7.5	Li, X. F. (2015). The research on the ecological security assessment of Qinzhou Bay’s coastal zone. [Dissertation]. [Nanning]: Guangxi Teachers Education University, pp. 81 (in Chinese).
2005	7.28571	Li, X. F. (2015). The research on the ecological security assessment of Qinzhou Bay’s coastal zone. [Dissertation]. [Nanning]: Guangxi Teachers Education University, pp. 81 (in Chinese).
2005	7.07143	Li, X. F. (2015). The research on the ecological security assessment of Qinzhou Bay’s coastal zone. [Dissertation]. [Nanning]: Guangxi Teachers Education University, pp. 81 (in Chinese).
2005	23.2143	Li, X. F. (2015). The research on the ecological security assessment of Qinzhou Bay’s coastal zone. [Dissertation]. [Nanning]: Guangxi Teachers Education University, pp. 81 (in Chinese).
2005	17.8571	Li, X. F. (2015). The research on the ecological security assessment of Qinzhou Bay’s coastal zone. [Dissertation]. [Nanning]: Guangxi Teachers Education University, pp. 81 (in Chinese).
2006	0.714286	Li, X. F. (2015). The research on the ecological security assessment of Qinzhou Bay’s coastal zone. [Dissertation]. [Nanning]: Guangxi Teachers Education University, pp. 78 (in Chinese).
2006	1.57143	Li, X. F. (2015). The research on the ecological security assessment of Qinzhou Bay’s coastal zone. [Dissertation]. [Nanning]: Guangxi Teachers Education University, pp. 78 (in Chinese).
2006	2.21429	Li, X. F. (2015). The research on the ecological security assessment of Qinzhou Bay’s coastal zone. [Dissertation]. [Nanning]: Guangxi Teachers Education University, pp. 78 (in Chinese).
2006	21.6429	Li, X. F. (2015). The research on the ecological security assessment of Qinzhou Bay’s coastal zone. [Dissertation]. [Nanning]: Guangxi Teachers Education University, pp. 78 (in Chinese).
2006	22.4286	Li, X. F. (2015). The research on the ecological security assessment of Qinzhou Bay’s coastal zone. [Dissertation]. [Nanning]: Guangxi Teachers Education University, pp. 78 (in Chinese).
2006	30.5	Li, X. F. (2015). The research on the ecological security assessment of Qinzhou Bay’s coastal zone. [Dissertation]. [Nanning]: Guangxi Teachers Education University, pp. 80 (in Chinese).
2006	31	Li, X. F. (2015). The research on the ecological security assessment of Qinzhou Bay’s coastal zone. [Dissertation]. [Nanning]: Guangxi Teachers Education University, pp. 80 (in Chinese).
2006	31.2857	Li, X. F. (2015). The research on the ecological security assessment of Qinzhou Bay’s coastal zone. [Dissertation]. [Nanning]: Guangxi Teachers Education University, pp. 80 (in Chinese).
2006	33.5	Li, X. F. (2015). The research on the ecological security assessment of Qinzhou Bay’s coastal zone. [Dissertation]. [Nanning]: Guangxi Teachers Education University, pp. 80 (in Chinese).
2006	30.0714	Li, X. F. (2015). The research on the ecological security assessment of Qinzhou Bay’s coastal zone. [Dissertation]. [Nanning]: Guangxi Teachers Education University, pp. 80 (in Chinese).
2006	31	Li, X. F. (2015). The research on the ecological security assessment of Qinzhou Bay’s coastal zone. [Dissertation]. [Nanning]: Guangxi Teachers Education University, pp. 80 (in Chinese).
2006	30.1429	Li, X. F. (2015). The research on the ecological security assessment of Qinzhou Bay’s coastal zone. [Dissertation]. [Nanning]: Guangxi Teachers Education University, pp. 80 (in Chinese).
2007	0.214286	Li, X. F. (2015). The research on the ecological security assessment of Qinzhou Bay’s coastal zone. [Dissertation]. [Nanning]: Guangxi Teachers Education University, pp. 74 (in Chinese).
2007	0.428571	Li, X. F. (2015). The research on the ecological security assessment of Qinzhou Bay’s coastal zone. [Dissertation]. [Nanning]: Guangxi Teachers Education University, pp. 74 (in Chinese).
2007	0.785714	Li, X. F. (2015). The research on the ecological security assessment of Qinzhou Bay’s coastal zone. [Dissertation]. [Nanning]: Guangxi Teachers Education University, pp. 74 (in Chinese).
2007	9	Li, X. F. (2015). The research on the ecological security assessment of Qinzhou Bay’s coastal zone. [Dissertation]. [Nanning]: Guangxi Teachers Education University, pp. 74 (in Chinese).
2007	2.5	Li, X. F. (2015). The research on the ecological security assessment of Qinzhou Bay’s coastal zone. [Dissertation]. [Nanning]: Guangxi Teachers Education University, pp. 74 (in Chinese).
2007	11.2143	Li, X. F. (2015). The research on the ecological security assessment of Qinzhou Bay’s coastal zone. [Dissertation]. [Nanning]: Guangxi Teachers Education University, pp. 74 (in Chinese).
2007	3.71429	Li, X. F. (2015). The research on the ecological security assessment of Qinzhou Bay’s coastal zone. [Dissertation]. [Nanning]: Guangxi Teachers Education University, pp. 74 (in Chinese).
2007	12.9286	Li, X. F. (2015). The research on the ecological security assessment of Qinzhou Bay’s coastal zone. [Dissertation]. [Nanning]: Guangxi Teachers Education University, pp. 74 (in Chinese).
2007	0.714286	Li, X. F. (2015). The research on the ecological security assessment of Qinzhou Bay’s coastal zone. [Dissertation]. [Nanning]: Guangxi Teachers Education University, pp. 74 (in Chinese).
2007	7.21429	Li, X. F. (2015). The research on the ecological security assessment of Qinzhou Bay’s coastal zone. [Dissertation]. [Nanning]: Guangxi Teachers Education University, pp. 74 (in Chinese).
2007	1.21429	Li, X. F. (2015). The research on the ecological security assessment of Qinzhou Bay’s coastal zone. [Dissertation]. [Nanning]: Guangxi Teachers Education University, pp. 74 (in Chinese).
2007	0.642857	Li, X. F. (2015). The research on the ecological security assessment of Qinzhou Bay’s coastal zone. [Dissertation]. [Nanning]: Guangxi Teachers Education University, pp. 74 (in Chinese).
2007	1.35714	Li, X. F. (2015). The research on the ecological security assessment of Qinzhou Bay’s coastal zone. [Dissertation]. [Nanning]: Guangxi Teachers Education University, pp. 74 (in Chinese).
2007	1.78571	Li, X. F. (2015). The research on the ecological security assessment of Qinzhou Bay’s coastal zone. [Dissertation]. [Nanning]: Guangxi Teachers Education University, pp. 74 (in Chinese).
2007	0.857143	Li, X. F. (2015). The research on the ecological security assessment of Qinzhou Bay’s coastal zone. [Dissertation]. [Nanning]: Guangxi Teachers Education University, pp. 74 (in Chinese).
2007	1.07143	Li, X. F. (2015). The research on the ecological security assessment of Qinzhou Bay’s coastal zone. [Dissertation]. [Nanning]: Guangxi Teachers Education University, pp. 74 (in Chinese).
2007	0.714286	Li, X. F. (2015). The research on the ecological security assessment of Qinzhou Bay’s coastal zone. [Dissertation]. [Nanning]: Guangxi Teachers Education University, pp. 74 (in Chinese).
2007	0.857143	Li, X. F. (2015). The research on the ecological security assessment of Qinzhou Bay’s coastal zone. [Dissertation]. [Nanning]: Guangxi Teachers Education University, pp. 74 (in Chinese).
2007	3.35714	Li, X. F. (2015). The research on the ecological security assessment of Qinzhou Bay’s coastal zone. [Dissertation]. [Nanning]: Guangxi Teachers Education University, pp. 74 (in Chinese).
2007	0.571429	Li, X. F. (2015). The research on the ecological security assessment of Qinzhou Bay’s coastal zone. [Dissertation]. [Nanning]: Guangxi Teachers Education University, pp. 74 (in Chinese).
2007	1.14286	Li, X. F. (2015). The research on the ecological security assessment of Qinzhou Bay’s coastal zone. [Dissertation]. [Nanning]: Guangxi Teachers Education University, pp. 74 (in Chinese).
2007	0.214286	Li, X. F. (2015). The research on the ecological security assessment of Qinzhou Bay’s coastal zone. [Dissertation]. [Nanning]: Guangxi Teachers Education University, pp. 74 (in Chinese).
2007	39.0714	Li, X. F. (2015). The research on the ecological security assessment of Qinzhou Bay’s coastal zone. [Dissertation]. [Nanning]: Guangxi Teachers Education University, pp. 77 (in Chinese).
2007	30.3571	Li, X. F. (2015). The research on the ecological security assessment of Qinzhou Bay’s coastal zone. [Dissertation]. [Nanning]: Guangxi Teachers Education University, pp. 77 (in Chinese).
2007	24.9286	Li, X. F. (2015). The research on the ecological security assessment of Qinzhou Bay’s coastal zone. [Dissertation]. [Nanning]: Guangxi Teachers Education University, pp. 77 (in Chinese).
2007	30.7143	Li, X. F. (2015). The research on the ecological security assessment of Qinzhou Bay’s coastal zone. [Dissertation]. [Nanning]: Guangxi Teachers Education University, pp. 77 (in Chinese).
2007	33.5	Li, X. F. (2015). The research on the ecological security assessment of Qinzhou Bay’s coastal zone. [Dissertation]. [Nanning]: Guangxi Teachers Education University, pp. 77 (in Chinese).
2007	35.6429	Li, X. F. (2015). The research on the ecological security assessment of Qinzhou Bay’s coastal zone. [Dissertation]. [Nanning]: Guangxi Teachers Education University, pp. 77 (in Chinese).
2007	33.0714	Li, X. F. (2015). The research on the ecological security assessment of Qinzhou Bay’s coastal zone. [Dissertation]. [Nanning]: Guangxi Teachers Education University, pp. 77 (in Chinese).
2008	25.1429	Li, X. F. (2015). The research on the ecological security assessment of Qinzhou Bay’s coastal zone. [Dissertation]. [Nanning]: Guangxi Teachers Education University, pp. 72 (in Chinese).
2008	22.5714	Li, X. F. (2015). The research on the ecological security assessment of Qinzhou Bay’s coastal zone. [Dissertation]. [Nanning]: Guangxi Teachers Education University, pp. 72 (in Chinese).
2008	20.4286	Li, X. F. (2015). The research on the ecological security assessment of Qinzhou Bay’s coastal zone. [Dissertation]. [Nanning]: Guangxi Teachers Education University, pp. 72 (in Chinese).
2008	17.2143	Li, X. F. (2015). The research on the ecological security assessment of Qinzhou Bay’s coastal zone. [Dissertation]. [Nanning]: Guangxi Teachers Education University, pp. 72 (in Chinese).
2008	12	Li, X. F. (2015). The research on the ecological security assessment of Qinzhou Bay’s coastal zone. [Dissertation]. [Nanning]: Guangxi Teachers Education University, pp. 72 (in Chinese).
2008	10.2857	Li, X. F. (2015). The research on the ecological security assessment of Qinzhou Bay’s coastal zone. [Dissertation]. [Nanning]: Guangxi Teachers Education University, pp. 72 (in Chinese).
2008	8.21429	Li, X. F. (2015). The research on the ecological security assessment of Qinzhou Bay’s coastal zone. [Dissertation]. [Nanning]: Guangxi Teachers Education University, pp. 72 (in Chinese).
2008	34	Li, X. F. (2015). The research on the ecological security assessment of Qinzhou Bay’s coastal zone. [Dissertation]. [Nanning]: Guangxi Teachers Education University, pp. 72 (in Chinese).
2008	32	Li, X. F. (2015). The research on the ecological security assessment of Qinzhou Bay’s coastal zone. [Dissertation]. [Nanning]: Guangxi Teachers Education University, pp. 72 (in Chinese).
2008	26.5714	Li, X. F. (2015). The research on the ecological security assessment of Qinzhou Bay’s coastal zone. [Dissertation]. [Nanning]: Guangxi Teachers Education University, pp. 72 (in Chinese).
2008	25.0714	Li, X. F. (2015). The research on the ecological security assessment of Qinzhou Bay’s coastal zone. [Dissertation]. [Nanning]: Guangxi Teachers Education University, pp. 72 (in Chinese).
2008	24.8571	Li, X. F. (2015). The research on the ecological security assessment of Qinzhou Bay’s coastal zone. [Dissertation]. [Nanning]: Guangxi Teachers Education University, pp. 72 (in Chinese).
2008	30.3571	Li, X. F. (2015). The research on the ecological security assessment of Qinzhou Bay’s coastal zone. [Dissertation]. [Nanning]: Guangxi Teachers Education University, pp. 72 (in Chinese).
2008	27.9286	Li, X. F. (2015). The research on the ecological security assessment of Qinzhou Bay’s coastal zone. [Dissertation]. [Nanning]: Guangxi Teachers Education University, pp. 72 (in Chinese).
2008	28.7857	Li, X. F. (2015). The research on the ecological security assessment of Qinzhou Bay’s coastal zone. [Dissertation]. [Nanning]: Guangxi Teachers Education University, pp. 72 (in Chinese).
2008	33.7143	Li, X. F. (2015). The research on the ecological security assessment of Qinzhou Bay’s coastal zone. [Dissertation]. [Nanning]: Guangxi Teachers Education University, pp. 72 (in Chinese).
2008	30.7143	Li, X. F. (2015). The research on the ecological security assessment of Qinzhou Bay’s coastal zone. [Dissertation]. [Nanning]: Guangxi Teachers Education University, pp. 72 (in Chinese).
2008	30.2143	Li, X. F. (2015). The research on the ecological security assessment of Qinzhou Bay’s coastal zone. [Dissertation]. [Nanning]: Guangxi Teachers Education University, pp. 72 (in Chinese).
2008	32.7857	Li, X. F. (2015). The research on the ecological security assessment of Qinzhou Bay’s coastal zone. [Dissertation]. [Nanning]: Guangxi Teachers Education University, pp. 72 (in Chinese).
2008	29.3571	Li, X. F. (2015). The research on the ecological security assessment of Qinzhou Bay’s coastal zone. [Dissertation]. [Nanning]: Guangxi Teachers Education University, pp. 72 (in Chinese).
2008	31.1429	Li, X. F. (2015). The research on the ecological security assessment of Qinzhou Bay’s coastal zone. [Dissertation]. [Nanning]: Guangxi Teachers Education University, pp. 72 (in Chinese).
2008	1.65714	Yang, B., Qin, C. Y., Zhong, Q. P., and Lin, M. F. (2012). Seasonal change and quality assessment of nutrients in Qinzhou Bay. China Chemical Trade 4, 207 (in Chinese).
2008	28.7143	Yang, B., Qin, C. Y., Zhong, Q. P., and Lin, M. F. (2012). Seasonal change and quality assessment of nutrients in Qinzhou Bay. China Chemical Trade 4, 207 (in Chinese).
2008	30.9286	Yang, B., Qin, C. Y., Zhong, Q. P., and Lin, M. F. (2012). Seasonal change and quality assessment of nutrients in Qinzhou Bay. China Chemical Trade 4, 207 (in Chinese).
2008	3.35714	Ma., Y., Wei, W., Gao, Z. H., Wang, D., Yang, Y., and Ma, Y. (2013). Study of the nutrient distribution and its influence factors in the Qinzhou Bay. Marine Science Bulletin 32(5), 481-487 (in Chinese).
2009	5.85714	Ma., Y., Wei, W., Gao, Z. H., Wang, D., Yang, Y., and Ma, Y. (2013). Study of the nutrient distribution and its influence factors in the Qinzhou Bay. Marine Science Bulletin 32(5), 481-487 (in Chinese).
2009	11.4286	Ma., Y., Wei, W., Gao, Z. H., Wang, D., Yang, Y., and Ma, Y. (2013). Study of the nutrient distribution and its influence factors in the Qinzhou Bay. Marine Science Bulletin 32(5), 481-487 (in Chinese).
2009	0	Ma., Y., Wei, W., Gao, Z. H., Wang, D., Yang, Y., and Ma, Y. (2013). Study of the nutrient distribution and its influence factors in the Qinzhou Bay. Marine Science Bulletin 32(5), 481-487 (in Chinese).
2009	55.7143	Yang, B., Fang, H. Y., Zhong, Q. P., Zhang, C. X., and Li, S. P. (2012). Distribution characteristics of nutrients and eutrophication assessment in summer in Qinzhou Bay. Marine Science Bulletin 31(6), 640-645 (in Chinese).
2009	53.5714	Yang, B., Fang, H. Y., Zhong, Q. P., Zhang, C. X., and Li, S. P. (2012). Distribution characteristics of nutrients and eutrophication assessment in summer in Qinzhou Bay. Marine Science Bulletin 31(6), 640-645 (in Chinese).
2009	60.7143	Yang, B., Fang, H. Y., Zhong, Q. P., Zhang, C. X., and Li, S. P. (2012). Distribution characteristics of nutrients and eutrophication assessment in summer in Qinzhou Bay. Marine Science Bulletin 31(6), 640-645 (in Chinese).
2009	86.4286	Yang, B., Fang, H. Y., Zhong, Q. P., Zhang, C. X., and Li, S. P. (2012). Distribution characteristics of nutrients and eutrophication assessment in summer in Qinzhou Bay. Marine Science Bulletin 31(6), 640-645 (in Chinese).
2009	54.2857	Yang, B., Fang, H. Y., Zhong, Q. P., Zhang, C. X., and Li, S. P. (2012). Distribution characteristics of nutrients and eutrophication assessment in summer in Qinzhou Bay. Marine Science Bulletin 31(6), 640-645 (in Chinese).
2009	41.4286	Yang, B., Fang, H. Y., Zhong, Q. P., Zhang, C. X., and Li, S. P. (2012). Distribution characteristics of nutrients and eutrophication assessment in summer in Qinzhou Bay. Marine Science Bulletin 31(6), 640-645 (in Chinese).
2009	15.7143	Yang, B., Fang, H. Y., Zhong, Q. P., Zhang, C. X., and Li, S. P. (2012). Distribution characteristics of nutrients and eutrophication assessment in summer in Qinzhou Bay. Marine Science Bulletin 31(6), 640-645 (in Chinese).
2009	12.8571	Yang, B., Fang, H. Y., Zhong, Q. P., Zhang, C. X., and Li, S. P. (2012). Distribution characteristics of nutrients and eutrophication assessment in summer in Qinzhou Bay. Marine Science Bulletin 31(6), 640-645 (in Chinese).
2009	15	Yang, B., Fang, H. Y., Zhong, Q. P., Zhang, C. X., and Li, S. P. (2012). Distribution characteristics of nutrients and eutrophication assessment in summer in Qinzhou Bay. Marine Science Bulletin 31(6), 640-645 (in Chinese).
2009	9.28571	Yang, B., Fang, H. Y., Zhong, Q. P., Zhang, C. X., and Li, S. P. (2012). Distribution characteristics of nutrients and eutrophication assessment in summer in Qinzhou Bay. Marine Science Bulletin 31(6), 640-645 (in Chinese).
2009	12.8571	Yang, B., Fang, H. Y., Zhong, Q. P., Zhang, C. X., and Li, S. P. (2012). Distribution characteristics of nutrients and eutrophication assessment in summer in Qinzhou Bay. Marine Science Bulletin 31(6), 640-645 (in Chinese).
2009	23.5714	Yang, B., Fang, H. Y., Zhong, Q. P., Zhang, C. X., and Li, S. P. (2012). Distribution characteristics of nutrients and eutrophication assessment in summer in Qinzhou Bay. Marine Science Bulletin 31(6), 640-645 (in Chinese).
2009	8.57143	Yang, B., Fang, H. Y., Zhong, Q. P., Zhang, C. X., and Li, S. P. (2012). Distribution characteristics of nutrients and eutrophication assessment in summer in Qinzhou Bay. Marine Science Bulletin 31(6), 640-645 (in Chinese).
2009	21.4286	Yang, B., Fang, H. Y., Zhong, Q. P., Zhang, C. X., and Li, S. P. (2012). Distribution characteristics of nutrients and eutrophication assessment in summer in Qinzhou Bay. Marine Science Bulletin 31(6), 640-645 (in Chinese).
2009	17.8571	Yang, B., Fang, H. Y., Zhong, Q. P., Zhang, C. X., and Li, S. P. (2012). Distribution characteristics of nutrients and eutrophication assessment in summer in Qinzhou Bay. Marine Science Bulletin 31(6), 640-645 (in Chinese).
2009	20	Lin, M. F., and Zhong, Q. P. (2014). Seasonal variation and evaluation on nutrients in Qinzhou Bay of Guangxi Province. Environmental Science & Management 39(6), 159-163 (in Chinese).
2009	32.8571	Lin, M. F., and Zhong, Q. P. (2014). Seasonal variation and evaluation on nutrients in Qinzhou Bay of Guangxi Province. Environmental Science & Management 39(6), 159-163 (in Chinese).
2009	12.7143	Lin, M. F., and Zhong, Q. P. (2014). Seasonal variation and evaluation on nutrients in Qinzhou Bay of Guangxi Province. Environmental Science & Management 39(6), 159-163 (in Chinese).
2009	6	Lin, M. F., and Zhong, Q. P. (2014). Seasonal variation and evaluation on nutrients in Qinzhou Bay of Guangxi Province. Environmental Science & Management 39(6), 159-163 (in Chinese).
2009	35.4714	Li, X. F. (2015). The research on the ecological security assessment of Qinzhou Bay’s coastal zone. [Dissertation]. [Nanning]: Guangxi Teachers Education University, pp. 68 (in Chinese).
2009	36.3357	Li, X. F. (2015). The research on the ecological security assessment of Qinzhou Bay’s coastal zone. [Dissertation]. [Nanning]: Guangxi Teachers Education University, pp. 68 (in Chinese).
2009	27.3429	Li, X. F. (2015). The research on the ecological security assessment of Qinzhou Bay’s coastal zone. [Dissertation]. [Nanning]: Guangxi Teachers Education University, pp. 68 (in Chinese).
2009	37.7786	Li, X. F. (2015). The research on the ecological security assessment of Qinzhou Bay’s coastal zone. [Dissertation]. [Nanning]: Guangxi Teachers Education University, pp. 68 (in Chinese).
2009	28.7786	Li, X. F. (2015). The research on the ecological security assessment of Qinzhou Bay’s coastal zone. [Dissertation]. [Nanning]: Guangxi Teachers Education University, pp. 68 (in Chinese).
2009	34.8	Li, X. F. (2015). The research on the ecological security assessment of Qinzhou Bay’s coastal zone. [Dissertation]. [Nanning]: Guangxi Teachers Education University, pp. 68 (in Chinese).
2009	34.7143	Li, X. F. (2015). The research on the ecological security assessment of Qinzhou Bay’s coastal zone. [Dissertation]. [Nanning]: Guangxi Teachers Education University, pp. 68 (in Chinese).
2009	32.3857	Li, X. F. (2015). The research on the ecological security assessment of Qinzhou Bay’s coastal zone. [Dissertation]. [Nanning]: Guangxi Teachers Education University, pp. 68 (in Chinese).
2009	25.6071	Li, X. F. (2015). The research on the ecological security assessment of Qinzhou Bay’s coastal zone. [Dissertation]. [Nanning]: Guangxi Teachers Education University, pp. 68 (in Chinese).
2009	28.5214	Li, X. F. (2015). The research on the ecological security assessment of Qinzhou Bay’s coastal zone. [Dissertation]. [Nanning]: Guangxi Teachers Education University, pp. 68 (in Chinese).
2009	46.8429	Li, X. F. (2015). The research on the ecological security assessment of Qinzhou Bay’s coastal zone. [Dissertation]. [Nanning]: Guangxi Teachers Education University, pp. 68 (in Chinese).
2009	50.3571	Li, X. F. (2015). The research on the ecological security assessment of Qinzhou Bay’s coastal zone. [Dissertation]. [Nanning]: Guangxi Teachers Education University, pp. 68 (in Chinese).
2009	48.8286	Li, X. F. (2015). The research on the ecological security assessment of Qinzhou Bay’s coastal zone. [Dissertation]. [Nanning]: Guangxi Teachers Education University, pp. 68 (in Chinese).
2009	45.9857	Li, X. F. (2015). The research on the ecological security assessment of Qinzhou Bay’s coastal zone. [Dissertation]. [Nanning]: Guangxi Teachers Education University, pp. 68 (in Chinese).
2009	43.1786	Li, X. F. (2015). The research on the ecological security assessment of Qinzhou Bay’s coastal zone. [Dissertation]. [Nanning]: Guangxi Teachers Education University, pp. 68 (in Chinese).
2009	40.95	Li, X. F. (2015). The research on the ecological security assessment of Qinzhou Bay’s coastal zone. [Dissertation]. [Nanning]: Guangxi Teachers Education University, pp. 68 (in Chinese).
2009	46.6286	Li, X. F. (2015). The research on the ecological security assessment of Qinzhou Bay’s coastal zone. [Dissertation]. [Nanning]: Guangxi Teachers Education University, pp. 68 (in Chinese).
2009	46.3214	Li, X. F. (2015). The research on the ecological security assessment of Qinzhou Bay’s coastal zone. [Dissertation]. [Nanning]: Guangxi Teachers Education University, pp. 68 (in Chinese).
2009	35.4714	Li, X. F. (2015). The research on the ecological security assessment of Qinzhou Bay’s coastal zone. [Dissertation]. [Nanning]: Guangxi Teachers Education University, pp. 69-71 (in Chinese).
2009	36.3357	Li, X. F. (2015). The research on the ecological security assessment of Qinzhou Bay’s coastal zone. [Dissertation]. [Nanning]: Guangxi Teachers Education University, pp. 69-71 (in Chinese).
2009	27.3429	Li, X. F. (2015). The research on the ecological security assessment of Qinzhou Bay’s coastal zone. [Dissertation]. [Nanning]: Guangxi Teachers Education University, pp. 69-71 (in Chinese).
2009	37.7786	Li, X. F. (2015). The research on the ecological security assessment of Qinzhou Bay’s coastal zone. [Dissertation]. [Nanning]: Guangxi Teachers Education University, pp. 69-71 (in Chinese).
2009	28.7786	Li, X. F. (2015). The research on the ecological security assessment of Qinzhou Bay’s coastal zone. [Dissertation]. [Nanning]: Guangxi Teachers Education University, pp. 69-71 (in Chinese).
2009	34.8	Li, X. F. (2015). The research on the ecological security assessment of Qinzhou Bay’s coastal zone. [Dissertation]. [Nanning]: Guangxi Teachers Education University, pp. 69-71 (in Chinese).
2009	34.7143	Li, X. F. (2015). The research on the ecological security assessment of Qinzhou Bay’s coastal zone. [Dissertation]. [Nanning]: Guangxi Teachers Education University, pp. 69-71 (in Chinese).
2009	28.5143	Li, X. F. (2015). The research on the ecological security assessment of Qinzhou Bay’s coastal zone. [Dissertation]. [Nanning]: Guangxi Teachers Education University, pp. 69-71 (in Chinese).
2009	46.8429	Li, X. F. (2015). The research on the ecological security assessment of Qinzhou Bay’s coastal zone. [Dissertation]. [Nanning]: Guangxi Teachers Education University, pp. 69-71 (in Chinese).
2009	50.3571	Li, X. F. (2015). The research on the ecological security assessment of Qinzhou Bay’s coastal zone. [Dissertation]. [Nanning]: Guangxi Teachers Education University, pp. 69-71 (in Chinese).
2009	48.7857	Li, X. F. (2015). The research on the ecological security assessment of Qinzhou Bay’s coastal zone. [Dissertation]. [Nanning]: Guangxi Teachers Education University, pp. 69-71 (in Chinese).
2009	45.9857	Li, X. F. (2015). The research on the ecological security assessment of Qinzhou Bay’s coastal zone. [Dissertation]. [Nanning]: Guangxi Teachers Education University, pp. 69-71 (in Chinese).
2009	43.1786	Li, X. F. (2015). The research on the ecological security assessment of Qinzhou Bay’s coastal zone. [Dissertation]. [Nanning]: Guangxi Teachers Education University, pp. 69-71 (in Chinese).
2009	40.95	Li, X. F. (2015). The research on the ecological security assessment of Qinzhou Bay’s coastal zone. [Dissertation]. [Nanning]: Guangxi Teachers Education University, pp. 69-71 (in Chinese).
2009	26.2143	Li, X. F. (2015). The research on the ecological security assessment of Qinzhou Bay’s coastal zone. [Dissertation]. [Nanning]: Guangxi Teachers Education University, pp. 69-71 (in Chinese).
2009	26.5714	Li, X. F. (2015). The research on the ecological security assessment of Qinzhou Bay’s coastal zone. [Dissertation]. [Nanning]: Guangxi Teachers Education University, pp. 69-71 (in Chinese).
2009	24.2857	Li, X. F. (2015). The research on the ecological security assessment of Qinzhou Bay’s coastal zone. [Dissertation]. [Nanning]: Guangxi Teachers Education University, pp. 69-71 (in Chinese).
2009	24.5	Li, X. F. (2015). The research on the ecological security assessment of Qinzhou Bay’s coastal zone. [Dissertation]. [Nanning]: Guangxi Teachers Education University, pp. 69-71 (in Chinese).
2009	21.5	Li, X. F. (2015). The research on the ecological security assessment of Qinzhou Bay’s coastal zone. [Dissertation]. [Nanning]: Guangxi Teachers Education University, pp. 69-71 (in Chinese).
2009	19.5714	Li, X. F. (2015). The research on the ecological security assessment of Qinzhou Bay’s coastal zone. [Dissertation]. [Nanning]: Guangxi Teachers Education University, pp. 69-71 (in Chinese).
2009	19.6429	Li, X. F. (2015). The research on the ecological security assessment of Qinzhou Bay’s coastal zone. [Dissertation]. [Nanning]: Guangxi Teachers Education University, pp. 69-71 (in Chinese).
2010	9.64286	Li, X. F. (2015). The research on the ecological security assessment of Qinzhou Bay’s coastal zone. [Dissertation]. [Nanning]: Guangxi Teachers Education University, pp. 65 (in Chinese).
2010	35.5714	Li, X. F. (2015). The research on the ecological security assessment of Qinzhou Bay’s coastal zone. [Dissertation]. [Nanning]: Guangxi Teachers Education University, pp. 65 (in Chinese).
2010	13.2143	Li, X. F. (2015). The research on the ecological security assessment of Qinzhou Bay’s coastal zone. [Dissertation]. [Nanning]: Guangxi Teachers Education University, pp. 65 (in Chinese).
2010	21.2143	Li, X. F. (2015). The research on the ecological security assessment of Qinzhou Bay’s coastal zone. [Dissertation]. [Nanning]: Guangxi Teachers Education University, pp. 65 (in Chinese).
2010	22.2857	Li, X. F. (2015). The research on the ecological security assessment of Qinzhou Bay’s coastal zone. [Dissertation]. [Nanning]: Guangxi Teachers Education University, pp. 65 (in Chinese).
2010	56.5	Li, X. F. (2015). The research on the ecological security assessment of Qinzhou Bay’s coastal zone. [Dissertation]. [Nanning]: Guangxi Teachers Education University, pp. 66-67 (in Chinese).
2010	53.0714	Li, X. F. (2015). The research on the ecological security assessment of Qinzhou Bay’s coastal zone. [Dissertation]. [Nanning]: Guangxi Teachers Education University, pp. 66-67 (in Chinese).
2010	42	Li, X. F. (2015). The research on the ecological security assessment of Qinzhou Bay’s coastal zone. [Dissertation]. [Nanning]: Guangxi Teachers Education University, pp. 66-67 (in Chinese).
2010	26.1429	Li, X. F. (2015). The research on the ecological security assessment of Qinzhou Bay’s coastal zone. [Dissertation]. [Nanning]: Guangxi Teachers Education University, pp. 66-67 (in Chinese).
2010	11.5	Li, X. F. (2015). The research on the ecological security assessment of Qinzhou Bay’s coastal zone. [Dissertation]. [Nanning]: Guangxi Teachers Education University, pp. 66-67 (in Chinese).
2010	11.0714	Li, X. F. (2015). The research on the ecological security assessment of Qinzhou Bay’s coastal zone. [Dissertation]. [Nanning]: Guangxi Teachers Education University, pp. 66-67 (in Chinese).
2010	9.78571	Li, X. F. (2015). The research on the ecological security assessment of Qinzhou Bay’s coastal zone. [Dissertation]. [Nanning]: Guangxi Teachers Education University, pp. 66-67 (in Chinese).
2010	46.9286	Li, X. F. (2015). The research on the ecological security assessment of Qinzhou Bay’s coastal zone. [Dissertation]. [Nanning]: Guangxi Teachers Education University, pp. 66-67 (in Chinese).
2010	38.5	Li, X. F. (2015). The research on the ecological security assessment of Qinzhou Bay’s coastal zone. [Dissertation]. [Nanning]: Guangxi Teachers Education University, pp. 66-67 (in Chinese).
2010	43.3571	Li, X. F. (2015). The research on the ecological security assessment of Qinzhou Bay’s coastal zone. [Dissertation]. [Nanning]: Guangxi Teachers Education University, pp. 66-67 (in Chinese).
2010	41.2857	Li, X. F. (2015). The research on the ecological security assessment of Qinzhou Bay’s coastal zone. [Dissertation]. [Nanning]: Guangxi Teachers Education University, pp. 66-67 (in Chinese).
2010	32.8571	Li, X. F. (2015). The research on the ecological security assessment of Qinzhou Bay’s coastal zone. [Dissertation]. [Nanning]: Guangxi Teachers Education University, pp. 66-67 (in Chinese).
2010	29.3571	Li, X. F. (2015). The research on the ecological security assessment of Qinzhou Bay’s coastal zone. [Dissertation]. [Nanning]: Guangxi Teachers Education University, pp. 66-67 (in Chinese).
2010	23.3571	Li, X. F. (2015). The research on the ecological security assessment of Qinzhou Bay’s coastal zone. [Dissertation]. [Nanning]: Guangxi Teachers Education University, pp. 66-67 (in Chinese).
2010	22.1429	Li, X. F. (2015). The research on the ecological security assessment of Qinzhou Bay’s coastal zone. [Dissertation]. [Nanning]: Guangxi Teachers Education University, pp. 66-67 (in Chinese).
2010	21.7857	Li, X. F. (2015). The research on the ecological security assessment of Qinzhou Bay’s coastal zone. [Dissertation]. [Nanning]: Guangxi Teachers Education University, pp. 66-67 (in Chinese).
2010	18.9286	Li, X. F. (2015). The research on the ecological security assessment of Qinzhou Bay’s coastal zone. [Dissertation]. [Nanning]: Guangxi Teachers Education University, pp. 66-67 (in Chinese).
2010	18.8571	Li, X. F. (2015). The research on the ecological security assessment of Qinzhou Bay’s coastal zone. [Dissertation]. [Nanning]: Guangxi Teachers Education University, pp. 66-67 (in Chinese).
2010	20.2857	Li, X. F. (2015). The research on the ecological security assessment of Qinzhou Bay’s coastal zone. [Dissertation]. [Nanning]: Guangxi Teachers Education University, pp. 66-67 (in Chinese).
2010	14.2143	Li, X. F. (2015). The research on the ecological security assessment of Qinzhou Bay’s coastal zone. [Dissertation]. [Nanning]: Guangxi Teachers Education University, pp. 66-67 (in Chinese).
2010	5.4	Li, X. F. (2015). The research on the ecological security assessment of Qinzhou Bay’s coastal zone. [Dissertation]. [Nanning]: Guangxi Teachers Education University, pp. 66-67 (in Chinese).
2010	44.5	Li, X. F. (2015). The research on the ecological security assessment of Qinzhou Bay’s coastal zone. [Dissertation]. [Nanning]: Guangxi Teachers Education University, pp. 66-67 (in Chinese).
2010	32.7857	Yang, B., Zhong, Q. P., Lu, D. L., Lin, M. F., and Li, S. P. (2013). Analysis on distribution characteristics and nutritional status of nutrients of Qinzhou Bay in autumn. Environmental Science & Management 38(12), 40-44 (in Chinese).
2010	19.3571	Yang, B., Zhong, Q. P., Lu, D. L., Lin, M. F., and Li, S. P. (2013). Analysis on distribution characteristics and nutritional status of nutrients of Qinzhou Bay in autumn. Environmental Science & Management 38(12), 40-44 (in Chinese).
2010	43.3571	Yang, B., Zhong, Q. P., Lu, D. L., Lin, M. F., and Li, S. P. (2013). Analysis on distribution characteristics and nutritional status of nutrients of Qinzhou Bay in autumn. Environmental Science & Management 38(12), 40-44 (in Chinese).
2010	47.3571	Yang, B., Zhong, Q. P., Lu, D. L., Lin, M. F., and Li, S. P. (2013). Analysis on distribution characteristics and nutritional status of nutrients of Qinzhou Bay in autumn. Environmental Science & Management 38(12), 40-44 (in Chinese).
2010	40.3571	Yang, B., Zhong, Q. P., Lu, D. L., Lin, M. F., and Li, S. P. (2013). Analysis on distribution characteristics and nutritional status of nutrients of Qinzhou Bay in autumn. Environmental Science & Management 38(12), 40-44 (in Chinese).
2010	30.2857	Yang, B., Zhong, Q. P., Lu, D. L., Lin, M. F., and Li, S. P. (2013). Analysis on distribution characteristics and nutritional status of nutrients of Qinzhou Bay in autumn. Environmental Science & Management 38(12), 40-44 (in Chinese).
2010	14.5714	Yang, B., Zhong, Q. P., Lu, D. L., Lin, M. F., and Li, S. P. (2013). Analysis on distribution characteristics and nutritional status of nutrients of Qinzhou Bay in autumn. Environmental Science & Management 38(12), 40-44 (in Chinese).
2010	9.71429	Yang, B., Zhong, Q. P., Lu, D. L., Lin, M. F., and Li, S. P. (2013). Analysis on distribution characteristics and nutritional status of nutrients of Qinzhou Bay in autumn. Environmental Science & Management 38(12), 40-44 (in Chinese).
2010	9.07143	Yang, B., Zhong, Q. P., Lu, D. L., Lin, M. F., and Li, S. P. (2013). Analysis on distribution characteristics and nutritional status of nutrients of Qinzhou Bay in autumn. Environmental Science & Management 38(12), 40-44 (in Chinese).
2010	8.14286	Yang, B., Zhong, Q. P., Lu, D. L., Lin, M. F., and Li, S. P. (2013). Analysis on distribution characteristics and nutritional status of nutrients of Qinzhou Bay in autumn. Environmental Science & Management 38(12), 40-44 (in Chinese).
2010	3.64286	Yang, B., Zhong, Q. P., Lu, D. L., Lin, M. F., and Li, S. P. (2013). Analysis on distribution characteristics and nutritional status of nutrients of Qinzhou Bay in autumn. Environmental Science & Management 38(12), 40-44 (in Chinese).
2010	1.28571	Yang, B., Zhong, Q. P., Lu, D. L., Lin, M. F., and Li, S. P. (2013). Analysis on distribution characteristics and nutritional status of nutrients of Qinzhou Bay in autumn. Environmental Science & Management 38(12), 40-44 (in Chinese).
2010	3	Yang, B., Zhong, Q. P., Lu, D. L., Lin, M. F., and Li, S. P. (2013). Analysis on distribution characteristics and nutritional status of nutrients of Qinzhou Bay in autumn. Environmental Science & Management 38(12), 40-44 (in Chinese).
2010	10.7857	Yang, B., Zhong, Q. P., Lu, D. L., Lin, M. F., and Li, S. P. (2013). Analysis on distribution characteristics and nutritional status of nutrients of Qinzhou Bay in autumn. Environmental Science & Management 38(12), 40-44 (in Chinese).
2010	7.35714	Yang, B., Zhong, Q. P., Lu, D. L., Lin, M. F., and Li, S. P. (2013). Analysis on distribution characteristics and nutritional status of nutrients of Qinzhou Bay in autumn. Environmental Science & Management 38(12), 40-44 (in Chinese).
2010	10.7143	Zhang, R. C., Chen, X. Y., Lei, F., Zhuang, J. L., Ke, K., Jiang, F. J., et al. (2014). Eutrophication level assessment of Qinzhou Bay coastal waters in June. Journal of Guangxi Academy of Sciences 30(3), 170-175 (in Chinese).
2010	20	Zhang, R. C., Chen, X. Y., Lei, F., Zhuang, J. L., Ke, K., Jiang, F. J., et al. (2014). Eutrophication level assessment of Qinzhou Bay coastal waters in June. Journal of Guangxi Academy of Sciences 30(3), 170-175 (in Chinese).
2010	12.1429	Zhang, R. C., Chen, X. Y., Lei, F., Zhuang, J. L., Ke, K., Jiang, F. J., et al. (2014). Eutrophication level assessment of Qinzhou Bay coastal waters in June. Journal of Guangxi Academy of Sciences 30(3), 170-175 (in Chinese).
2010	15.7143	Zhang, R. C., Chen, X. Y., Lei, F., Zhuang, J. L., Ke, K., Jiang, F. J., et al. (2014). Eutrophication level assessment of Qinzhou Bay coastal waters in June. Journal of Guangxi Academy of Sciences 30(3), 170-175 (in Chinese).
2010	1.42857	Zhang, R. C., Chen, X. Y., Lei, F., Zhuang, J. L., Ke, K., Jiang, F. J., et al. (2014). Eutrophication level assessment of Qinzhou Bay coastal waters in June. Journal of Guangxi Academy of Sciences 30(3), 170-175 (in Chinese).
2010	3.57143	Zhang, R. C., Chen, X. Y., Lei, F., Zhuang, J. L., Ke, K., Jiang, F. J., et al. (2014). Eutrophication level assessment of Qinzhou Bay coastal waters in June. Journal of Guangxi Academy of Sciences 30(3), 170-175 (in Chinese).
2010	9.28571	Zhang, R. C., Chen, X. Y., Lei, F., Zhuang, J. L., Ke, K., Jiang, F. J., et al. (2014). Eutrophication level assessment of Qinzhou Bay coastal waters in June. Journal of Guangxi Academy of Sciences 30(3), 170-175 (in Chinese).
2010	1.42857	Zhang, R. C., Chen, X. Y., Lei, F., Zhuang, J. L., Ke, K., Jiang, F. J., et al. (2014). Eutrophication level assessment of Qinzhou Bay coastal waters in June. Journal of Guangxi Academy of Sciences 30(3), 170-175 (in Chinese).
2010	3.57143	Zhang, R. C., Chen, X. Y., Lei, F., Zhuang, J. L., Ke, K., Jiang, F. J., et al. (2014). Eutrophication level assessment of Qinzhou Bay coastal waters in June. Journal of Guangxi Academy of Sciences 30(3), 170-175 (in Chinese).
2010	5	Zhang, R. C., Chen, X. Y., Lei, F., Zhuang, J. L., Ke, K., Jiang, F. J., et al. (2014). Eutrophication level assessment of Qinzhou Bay coastal waters in June. Journal of Guangxi Academy of Sciences 30(3), 170-175 (in Chinese).
2010	5	Zhang, R. C., Chen, X. Y., Lei, F., Zhuang, J. L., Ke, K., Jiang, F. J., et al. (2014). Eutrophication level assessment of Qinzhou Bay coastal waters in June. Journal of Guangxi Academy of Sciences 30(3), 170-175 (in Chinese).
2010	2.85714	Zhang, R. C., Chen, X. Y., Lei, F., Zhuang, J. L., Ke, K., Jiang, F. J., et al. (2014). Eutrophication level assessment of Qinzhou Bay coastal waters in June. Journal of Guangxi Academy of Sciences 30(3), 170-175 (in Chinese).
2010	2.85714	Zhang, R. C., Chen, X. Y., Lei, F., Zhuang, J. L., Ke, K., Jiang, F. J., et al. (2014). Eutrophication level assessment of Qinzhou Bay coastal waters in June. Journal of Guangxi Academy of Sciences 30(3), 170-175 (in Chinese).
2010	1.42857	Zhang, R. C., Chen, X. Y., Lei, F., Zhuang, J. L., Ke, K., Jiang, F. J., et al. (2014). Eutrophication level assessment of Qinzhou Bay coastal waters in June. Journal of Guangxi Academy of Sciences 30(3), 170-175 (in Chinese).
2010	2.14286	Zhang, R. C., Chen, X. Y., Lei, F., Zhuang, J. L., Ke, K., Jiang, F. J., et al. (2014). Eutrophication level assessment of Qinzhou Bay coastal waters in June. Journal of Guangxi Academy of Sciences 30(3), 170-175 (in Chinese).
2011	2.85714	Zhuang, J. L., Jiang, F. J., Ke, K., Xu, M. B., Zhang, R. C., Wang, Y. B., et al. (2011). Monitoring and analysis on a seawater anomaly in Qinzhou Bay. Guangxi Sciences 18(3), 321-324 (in Chinese).
2011	0.714286	Li, X. F. (2015). The research on the ecological security assessment of Qinzhou Bay’s coastal zone. [Dissertation]. [Nanning]: Guangxi Teachers Education University, pp. 60-61 (in Chinese).
2011	0.357143	Li, X. F. (2015). The research on the ecological security assessment of Qinzhou Bay’s coastal zone. [Dissertation]. [Nanning]: Guangxi Teachers Education University, pp. 60-61 (in Chinese).
2011	5.46429	Li, X. F. (2015). The research on the ecological security assessment of Qinzhou Bay’s coastal zone. [Dissertation]. [Nanning]: Guangxi Teachers Education University, pp. 60-61 (in Chinese).
2011	24.4286	Li, X. F. (2015). The research on the ecological security assessment of Qinzhou Bay’s coastal zone. [Dissertation]. [Nanning]: Guangxi Teachers Education University, pp. 60-61 (in Chinese).
2011	23	Li, X. F. (2015). The research on the ecological security assessment of Qinzhou Bay’s coastal zone. [Dissertation]. [Nanning]: Guangxi Teachers Education University, pp. 60-61 (in Chinese).
2011	14.2857	Li, X. F. (2015). The research on the ecological security assessment of Qinzhou Bay’s coastal zone. [Dissertation]. [Nanning]: Guangxi Teachers Education University, pp. 60-61 (in Chinese).
2011	14.7143	Li, X. F. (2015). The research on the ecological security assessment of Qinzhou Bay’s coastal zone. [Dissertation]. [Nanning]: Guangxi Teachers Education University, pp. 60-61 (in Chinese).
2011	14.6429	Li, X. F. (2015). The research on the ecological security assessment of Qinzhou Bay’s coastal zone. [Dissertation]. [Nanning]: Guangxi Teachers Education University, pp. 60-61 (in Chinese).
2011	4.15714	Li, X. F. (2015). The research on the ecological security assessment of Qinzhou Bay’s coastal zone. [Dissertation]. [Nanning]: Guangxi Teachers Education University, pp. 60-61 (in Chinese).
2011	4.96429	Li, X. F. (2015). The research on the ecological security assessment of Qinzhou Bay’s coastal zone. [Dissertation]. [Nanning]: Guangxi Teachers Education University, pp. 60-61 (in Chinese).
2011	2.94286	Li, X. F. (2015). The research on the ecological security assessment of Qinzhou Bay’s coastal zone. [Dissertation]. [Nanning]: Guangxi Teachers Education University, pp. 60-61 (in Chinese).
2011	2.76429	Li, X. F. (2015). The research on the ecological security assessment of Qinzhou Bay’s coastal zone. [Dissertation]. [Nanning]: Guangxi Teachers Education University, pp. 60-61 (in Chinese).
2011	33.2143	Li, X. F. (2015). The research on the ecological security assessment of Qinzhou Bay’s coastal zone. [Dissertation]. [Nanning]: Guangxi Teachers Education University, pp. 60-61 (in Chinese).
2011	51	Li, X. F. (2015). The research on the ecological security assessment of Qinzhou Bay’s coastal zone. [Dissertation]. [Nanning]: Guangxi Teachers Education University, pp. 60-61 (in Chinese).
2011	50.9286	Li, X. F. (2015). The research on the ecological security assessment of Qinzhou Bay’s coastal zone. [Dissertation]. [Nanning]: Guangxi Teachers Education University, pp. 60-61 (in Chinese).
2011	24.5714	Li, X. F. (2015). The research on the ecological security assessment of Qinzhou Bay’s coastal zone. [Dissertation]. [Nanning]: Guangxi Teachers Education University, pp. 61-64 (in Chinese).
2011	22.2857	Li, X. F. (2015). The research on the ecological security assessment of Qinzhou Bay’s coastal zone. [Dissertation]. [Nanning]: Guangxi Teachers Education University, pp. 61-64 (in Chinese).
2011	19.5714	Li, X. F. (2015). The research on the ecological security assessment of Qinzhou Bay’s coastal zone. [Dissertation]. [Nanning]: Guangxi Teachers Education University, pp. 61-64 (in Chinese).
2011	19.5714	Li, X. F. (2015). The research on the ecological security assessment of Qinzhou Bay’s coastal zone. [Dissertation]. [Nanning]: Guangxi Teachers Education University, pp. 61-64 (in Chinese).
2011	13.5	Li, X. F. (2015). The research on the ecological security assessment of Qinzhou Bay’s coastal zone. [Dissertation]. [Nanning]: Guangxi Teachers Education University, pp. 61-64 (in Chinese).
2011	13.2857	Li, X. F. (2015). The research on the ecological security assessment of Qinzhou Bay’s coastal zone. [Dissertation]. [Nanning]: Guangxi Teachers Education University, pp. 61-64 (in Chinese).
2011	13.9286	Li, X. F. (2015). The research on the ecological security assessment of Qinzhou Bay’s coastal zone. [Dissertation]. [Nanning]: Guangxi Teachers Education University, pp. 61-64 (in Chinese).
2011	29.9286	Li, X. F. (2015). The research on the ecological security assessment of Qinzhou Bay’s coastal zone. [Dissertation]. [Nanning]: Guangxi Teachers Education University, pp. 61-64 (in Chinese).
2011	31.7143	Li, X. F. (2015). The research on the ecological security assessment of Qinzhou Bay’s coastal zone. [Dissertation]. [Nanning]: Guangxi Teachers Education University, pp. 61-64 (in Chinese).
2011	33.8571	Li, X. F. (2015). The research on the ecological security assessment of Qinzhou Bay’s coastal zone. [Dissertation]. [Nanning]: Guangxi Teachers Education University, pp. 61-64 (in Chinese).
2011	83.8571	Li, X. F. (2015). The research on the ecological security assessment of Qinzhou Bay’s coastal zone. [Dissertation]. [Nanning]: Guangxi Teachers Education University, pp. 61-64 (in Chinese).
2011	80.6429	Li, X. F. (2015). The research on the ecological security assessment of Qinzhou Bay’s coastal zone. [Dissertation]. [Nanning]: Guangxi Teachers Education University, pp. 61-64 (in Chinese).
2011	73.4286	Li, X. F. (2015). The research on the ecological security assessment of Qinzhou Bay’s coastal zone. [Dissertation]. [Nanning]: Guangxi Teachers Education University, pp. 61-64 (in Chinese).
2011	64.4286	Li, X. F. (2015). The research on the ecological security assessment of Qinzhou Bay’s coastal zone. [Dissertation]. [Nanning]: Guangxi Teachers Education University, pp. 61-64 (in Chinese).
2011	31.7143	Li, X. F. (2015). The research on the ecological security assessment of Qinzhou Bay’s coastal zone. [Dissertation]. [Nanning]: Guangxi Teachers Education University, pp. 61-64 (in Chinese).
2011	34.6429	Li, X. F. (2015). The research on the ecological security assessment of Qinzhou Bay’s coastal zone. [Dissertation]. [Nanning]: Guangxi Teachers Education University, pp. 61-64 (in Chinese).
2011	22.3571	Li, X. F. (2015). The research on the ecological security assessment of Qinzhou Bay’s coastal zone. [Dissertation]. [Nanning]: Guangxi Teachers Education University, pp. 61-64 (in Chinese).
2011	61.0714	Li, X. F. (2015). The research on the ecological security assessment of Qinzhou Bay’s coastal zone. [Dissertation]. [Nanning]: Guangxi Teachers Education University, pp. 61-64 (in Chinese).
2011	51	Li, X. F. (2015). The research on the ecological security assessment of Qinzhou Bay’s coastal zone. [Dissertation]. [Nanning]: Guangxi Teachers Education University, pp. 61-64 (in Chinese).
2011	29.9286	Li, X. F. (2015). The research on the ecological security assessment of Qinzhou Bay’s coastal zone. [Dissertation]. [Nanning]: Guangxi Teachers Education University, pp. 61-64 (in Chinese).
2011	28.7143	Li, X. F. (2015). The research on the ecological security assessment of Qinzhou Bay’s coastal zone. [Dissertation]. [Nanning]: Guangxi Teachers Education University, pp. 61-64 (in Chinese).
2011	56.3571	Li, X. F. (2015). The research on the ecological security assessment of Qinzhou Bay’s coastal zone. [Dissertation]. [Nanning]: Guangxi Teachers Education University, pp. 61-64 (in Chinese).
2011	43.5	Li, X. F. (2015). The research on the ecological security assessment of Qinzhou Bay’s coastal zone. [Dissertation]. [Nanning]: Guangxi Teachers Education University, pp. 61-64 (in Chinese).
2011	40.5	Li, X. F. (2015). The research on the ecological security assessment of Qinzhou Bay’s coastal zone. [Dissertation]. [Nanning]: Guangxi Teachers Education University, pp. 61-64 (in Chinese).
2011	37.2143	Li, X. F. (2015). The research on the ecological security assessment of Qinzhou Bay’s coastal zone. [Dissertation]. [Nanning]: Guangxi Teachers Education University, pp. 61-64 (in Chinese).
2011	63.5	Li, X. F. (2015). The research on the ecological security assessment of Qinzhou Bay’s coastal zone. [Dissertation]. [Nanning]: Guangxi Teachers Education University, pp. 61-64 (in Chinese).
2011	42.6429	Li, X. F. (2015). The research on the ecological security assessment of Qinzhou Bay’s coastal zone. [Dissertation]. [Nanning]: Guangxi Teachers Education University, pp. 61-64 (in Chinese).
2011	51.3571	Li, X. F. (2015). The research on the ecological security assessment of Qinzhou Bay’s coastal zone. [Dissertation]. [Nanning]: Guangxi Teachers Education University, pp. 61-64 (in Chinese).
2012	3.14286	Li, X. F. (2015). The research on the ecological security assessment of Qinzhou Bay’s coastal zone. [Dissertation]. [Nanning]: Guangxi Teachers Education University, pp. 54-56 (in Chinese).
2012	4.25	Li, X. F. (2015). The research on the ecological security assessment of Qinzhou Bay’s coastal zone. [Dissertation]. [Nanning]: Guangxi Teachers Education University, pp. 54-56 (in Chinese).
2012	3.89286	Li, X. F. (2015). The research on the ecological security assessment of Qinzhou Bay’s coastal zone. [Dissertation]. [Nanning]: Guangxi Teachers Education University, pp. 54-56 (in Chinese).
2012	3.07143	Li, X. F. (2015). The research on the ecological security assessment of Qinzhou Bay’s coastal zone. [Dissertation]. [Nanning]: Guangxi Teachers Education University, pp. 54-56 (in Chinese).
2012	34.6429	Li, X. F. (2015). The research on the ecological security assessment of Qinzhou Bay’s coastal zone. [Dissertation]. [Nanning]: Guangxi Teachers Education University, pp. 54-56 (in Chinese).
2012	31.4286	Li, X. F. (2015). The research on the ecological security assessment of Qinzhou Bay’s coastal zone. [Dissertation]. [Nanning]: Guangxi Teachers Education University, pp. 54-56 (in Chinese).
2012	0.857143	Li, X. F. (2015). The research on the ecological security assessment of Qinzhou Bay’s coastal zone. [Dissertation]. [Nanning]: Guangxi Teachers Education University, pp. 54-56 (in Chinese).
2012	1.57143	Li, X. F. (2015). The research on the ecological security assessment of Qinzhou Bay’s coastal zone. [Dissertation]. [Nanning]: Guangxi Teachers Education University, pp. 54-56 (in Chinese).
2012	13.5714	Li, X. F. (2015). The research on the ecological security assessment of Qinzhou Bay’s coastal zone. [Dissertation]. [Nanning]: Guangxi Teachers Education University, pp. 54-56 (in Chinese).
2012	5.70714	Li, X. F. (2015). The research on the ecological security assessment of Qinzhou Bay’s coastal zone. [Dissertation]. [Nanning]: Guangxi Teachers Education University, pp. 54-56 (in Chinese).
2012	21.2857	Li, X. F. (2015). The research on the ecological security assessment of Qinzhou Bay’s coastal zone. [Dissertation]. [Nanning]: Guangxi Teachers Education University, pp. 54-56 (in Chinese).
2012	25.7857	Li, X. F. (2015). The research on the ecological security assessment of Qinzhou Bay’s coastal zone. [Dissertation]. [Nanning]: Guangxi Teachers Education University, pp. 54-56 (in Chinese).
2012	27.8571	Li, X. F. (2015). The research on the ecological security assessment of Qinzhou Bay’s coastal zone. [Dissertation]. [Nanning]: Guangxi Teachers Education University, pp. 54-56 (in Chinese).
2012	21.2857	Li, X. F. (2015). The research on the ecological security assessment of Qinzhou Bay’s coastal zone. [Dissertation]. [Nanning]: Guangxi Teachers Education University, pp. 54-56 (in Chinese).
2012	52.7143	Li, X. F. (2015). The research on the ecological security assessment of Qinzhou Bay’s coastal zone. [Dissertation]. [Nanning]: Guangxi Teachers Education University, pp. 54-56 (in Chinese).
2012	45.1429	Li, X. F. (2015). The research on the ecological security assessment of Qinzhou Bay’s coastal zone. [Dissertation]. [Nanning]: Guangxi Teachers Education University, pp. 54-56 (in Chinese).
2012	56.4286	Li, X. F. (2015). The research on the ecological security assessment of Qinzhou Bay’s coastal zone. [Dissertation]. [Nanning]: Guangxi Teachers Education University, pp. 54-56 (in Chinese).
2012	2.38571	Li, X. F. (2015). The research on the ecological security assessment of Qinzhou Bay’s coastal zone. [Dissertation]. [Nanning]: Guangxi Teachers Education University, pp. 54-56 (in Chinese).
2012	3.36429	Li, X. F. (2015). The research on the ecological security assessment of Qinzhou Bay’s coastal zone. [Dissertation]. [Nanning]: Guangxi Teachers Education University, pp. 54-56 (in Chinese).
2012	3.39286	Li, X. F. (2015). The research on the ecological security assessment of Qinzhou Bay’s coastal zone. [Dissertation]. [Nanning]: Guangxi Teachers Education University, pp. 54-56 (in Chinese).
2012	3.25714	Li, X. F. (2015). The research on the ecological security assessment of Qinzhou Bay’s coastal zone. [Dissertation]. [Nanning]: Guangxi Teachers Education University, pp. 54-56 (in Chinese).
2012	3.95	Li, X. F. (2015). The research on the ecological security assessment of Qinzhou Bay’s coastal zone. [Dissertation]. [Nanning]: Guangxi Teachers Education University, pp. 54-56 (in Chinese).
2012	3.62857	Li, X. F. (2015). The research on the ecological security assessment of Qinzhou Bay’s coastal zone. [Dissertation]. [Nanning]: Guangxi Teachers Education University, pp. 54-56 (in Chinese).
2012	5.06429	Li, X. F. (2015). The research on the ecological security assessment of Qinzhou Bay’s coastal zone. [Dissertation]. [Nanning]: Guangxi Teachers Education University, pp. 54-56 (in Chinese).
2012	5.73571	Li, X. F. (2015). The research on the ecological security assessment of Qinzhou Bay’s coastal zone. [Dissertation]. [Nanning]: Guangxi Teachers Education University, pp. 54-56 (in Chinese).
2012	5.18571	Li, X. F. (2015). The research on the ecological security assessment of Qinzhou Bay’s coastal zone. [Dissertation]. [Nanning]: Guangxi Teachers Education University, pp. 54-56 (in Chinese).
2012	4.6	Li, X. F. (2015). The research on the ecological security assessment of Qinzhou Bay’s coastal zone. [Dissertation]. [Nanning]: Guangxi Teachers Education University, pp. 54-56 (in Chinese).
2012	57.7857	Li, X. F. (2015). The research on the ecological security assessment of Qinzhou Bay’s coastal zone. [Dissertation]. [Nanning]: Guangxi Teachers Education University, pp. 56-59 (in Chinese).
2012	50.7857	Li, X. F. (2015). The research on the ecological security assessment of Qinzhou Bay’s coastal zone. [Dissertation]. [Nanning]: Guangxi Teachers Education University, pp. 56-59 (in Chinese).
2012	29.2857	Li, X. F. (2015). The research on the ecological security assessment of Qinzhou Bay’s coastal zone. [Dissertation]. [Nanning]: Guangxi Teachers Education University, pp. 56-59 (in Chinese).
2012	36.4286	Li, X. F. (2015). The research on the ecological security assessment of Qinzhou Bay’s coastal zone. [Dissertation]. [Nanning]: Guangxi Teachers Education University, pp. 56-59 (in Chinese).
2012	54	Li, X. F. (2015). The research on the ecological security assessment of Qinzhou Bay’s coastal zone. [Dissertation]. [Nanning]: Guangxi Teachers Education University, pp. 56-59 (in Chinese).
2012	43.0714	Li, X. F. (2015). The research on the ecological security assessment of Qinzhou Bay’s coastal zone. [Dissertation]. [Nanning]: Guangxi Teachers Education University, pp. 56-59 (in Chinese).
2012	41.4286	Li, X. F. (2015). The research on the ecological security assessment of Qinzhou Bay’s coastal zone. [Dissertation]. [Nanning]: Guangxi Teachers Education University, pp. 56-59 (in Chinese).
2012	55.9286	Li, X. F. (2015). The research on the ecological security assessment of Qinzhou Bay’s coastal zone. [Dissertation]. [Nanning]: Guangxi Teachers Education University, pp. 56-59 (in Chinese).
2012	51	Li, X. F. (2015). The research on the ecological security assessment of Qinzhou Bay’s coastal zone. [Dissertation]. [Nanning]: Guangxi Teachers Education University, pp. 56-59 (in Chinese).
2012	43.8571	Li, X. F. (2015). The research on the ecological security assessment of Qinzhou Bay’s coastal zone. [Dissertation]. [Nanning]: Guangxi Teachers Education University, pp. 56-59 (in Chinese).
2012	34.0714	Li, X. F. (2015). The research on the ecological security assessment of Qinzhou Bay’s coastal zone. [Dissertation]. [Nanning]: Guangxi Teachers Education University, pp. 56-59 (in Chinese).
2012	29.3571	Li, X. F. (2015). The research on the ecological security assessment of Qinzhou Bay’s coastal zone. [Dissertation]. [Nanning]: Guangxi Teachers Education University, pp. 56-59 (in Chinese).
2012	19.4286	Li, X. F. (2015). The research on the ecological security assessment of Qinzhou Bay’s coastal zone. [Dissertation]. [Nanning]: Guangxi Teachers Education University, pp. 56-59 (in Chinese).
2012	16.6429	Li, X. F. (2015). The research on the ecological security assessment of Qinzhou Bay’s coastal zone. [Dissertation]. [Nanning]: Guangxi Teachers Education University, pp. 56-59 (in Chinese).
2012	68.4286	Li, X. F. (2015). The research on the ecological security assessment of Qinzhou Bay’s coastal zone. [Dissertation]. [Nanning]: Guangxi Teachers Education University, pp. 56-59 (in Chinese).
2012	66.8571	Li, X. F. (2015). The research on the ecological security assessment of Qinzhou Bay’s coastal zone. [Dissertation]. [Nanning]: Guangxi Teachers Education University, pp. 56-59 (in Chinese).
2012	64.0714	Li, X. F. (2015). The research on the ecological security assessment of Qinzhou Bay’s coastal zone. [Dissertation]. [Nanning]: Guangxi Teachers Education University, pp. 56-59 (in Chinese).
2012	53.9286	Li, X. F. (2015). The research on the ecological security assessment of Qinzhou Bay’s coastal zone. [Dissertation]. [Nanning]: Guangxi Teachers Education University, pp. 56-59 (in Chinese).
2012	30.9286	Li, X. F. (2015). The research on the ecological security assessment of Qinzhou Bay’s coastal zone. [Dissertation]. [Nanning]: Guangxi Teachers Education University, pp. 56-59 (in Chinese).
2012	33.7857	Li, X. F. (2015). The research on the ecological security assessment of Qinzhou Bay’s coastal zone. [Dissertation]. [Nanning]: Guangxi Teachers Education University, pp. 56-59 (in Chinese).
2012	33.1429	Li, X. F. (2015). The research on the ecological security assessment of Qinzhou Bay’s coastal zone. [Dissertation]. [Nanning]: Guangxi Teachers Education University, pp. 56-59 (in Chinese).
2012	33.6429	Li, X. F. (2015). The research on the ecological security assessment of Qinzhou Bay’s coastal zone. [Dissertation]. [Nanning]: Guangxi Teachers Education University, pp. 56-59 (in Chinese).
2012	31.6429	Li, X. F. (2015). The research on the ecological security assessment of Qinzhou Bay’s coastal zone. [Dissertation]. [Nanning]: Guangxi Teachers Education University, pp. 56-59 (in Chinese).
2012	26.2857	Li, X. F. (2015). The research on the ecological security assessment of Qinzhou Bay’s coastal zone. [Dissertation]. [Nanning]: Guangxi Teachers Education University, pp. 56-59 (in Chinese).
2012	25	Li, X. F. (2015). The research on the ecological security assessment of Qinzhou Bay’s coastal zone. [Dissertation]. [Nanning]: Guangxi Teachers Education University, pp. 56-59 (in Chinese).
2012	26.9286	Li, X. F. (2015). The research on the ecological security assessment of Qinzhou Bay’s coastal zone. [Dissertation]. [Nanning]: Guangxi Teachers Education University, pp. 56-59 (in Chinese).
2012	24.2143	Li, X. F. (2015). The research on the ecological security assessment of Qinzhou Bay’s coastal zone. [Dissertation]. [Nanning]: Guangxi Teachers Education University, pp. 56-59 (in Chinese).
2012	56.1429	Li, X. F. (2015). The research on the ecological security assessment of Qinzhou Bay’s coastal zone. [Dissertation]. [Nanning]: Guangxi Teachers Education University, pp. 56-59 (in Chinese).
2013	1.19286	Li, X. F. (2015). The research on the ecological security assessment of Qinzhou Bay’s coastal zone. [Dissertation]. [Nanning]: Guangxi Teachers Education University, pp. 48-50 (in Chinese).
2013	2.26429	Li, X. F. (2015). The research on the ecological security assessment of Qinzhou Bay’s coastal zone. [Dissertation]. [Nanning]: Guangxi Teachers Education University, pp. 48-50 (in Chinese).
2013	4.39286	Li, X. F. (2015). The research on the ecological security assessment of Qinzhou Bay’s coastal zone. [Dissertation]. [Nanning]: Guangxi Teachers Education University, pp. 48-50 (in Chinese).
2013	43.5714	Li, X. F. (2015). The research on the ecological security assessment of Qinzhou Bay’s coastal zone. [Dissertation]. [Nanning]: Guangxi Teachers Education University, pp. 48-50 (in Chinese).
2013	42.1429	Li, X. F. (2015). The research on the ecological security assessment of Qinzhou Bay’s coastal zone. [Dissertation]. [Nanning]: Guangxi Teachers Education University, pp. 48-50 (in Chinese).
2013	1.88571	Li, X. F. (2015). The research on the ecological security assessment of Qinzhou Bay’s coastal zone. [Dissertation]. [Nanning]: Guangxi Teachers Education University, pp. 48-50 (in Chinese).
2013	16.5714	Li, X. F. (2015). The research on the ecological security assessment of Qinzhou Bay’s coastal zone. [Dissertation]. [Nanning]: Guangxi Teachers Education University, pp. 48-50 (in Chinese).
2013	39.4286	Li, X. F. (2015). The research on the ecological security assessment of Qinzhou Bay’s coastal zone. [Dissertation]. [Nanning]: Guangxi Teachers Education University, pp. 48-50 (in Chinese).
2013	51.3571	Li, X. F. (2015). The research on the ecological security assessment of Qinzhou Bay’s coastal zone. [Dissertation]. [Nanning]: Guangxi Teachers Education University, pp. 48-50 (in Chinese).
2013	47.7143	Li, X. F. (2015). The research on the ecological security assessment of Qinzhou Bay’s coastal zone. [Dissertation]. [Nanning]: Guangxi Teachers Education University, pp. 48-50 (in Chinese).
2013	47.5	Li, X. F. (2015). The research on the ecological security assessment of Qinzhou Bay’s coastal zone. [Dissertation]. [Nanning]: Guangxi Teachers Education University, pp. 48-50 (in Chinese).
2013	34.9286	Li, X. F. (2015). The research on the ecological security assessment of Qinzhou Bay’s coastal zone. [Dissertation]. [Nanning]: Guangxi Teachers Education University, pp. 48-50 (in Chinese).
2013	19.5	Li, X. F. (2015). The research on the ecological security assessment of Qinzhou Bay’s coastal zone. [Dissertation]. [Nanning]: Guangxi Teachers Education University, pp. 48-50 (in Chinese).
2013	17.2143	Li, X. F. (2015). The research on the ecological security assessment of Qinzhou Bay’s coastal zone. [Dissertation]. [Nanning]: Guangxi Teachers Education University, pp. 48-50 (in Chinese).
2013	17.1429	Li, X. F. (2015). The research on the ecological security assessment of Qinzhou Bay’s coastal zone. [Dissertation]. [Nanning]: Guangxi Teachers Education University, pp. 48-50 (in Chinese).
2013	26.5714	Li, X. F. (2015). The research on the ecological security assessment of Qinzhou Bay’s coastal zone. [Dissertation]. [Nanning]: Guangxi Teachers Education University, pp. 48-50 (in Chinese).
2013	5.72857	Li, X. F. (2015). The research on the ecological security assessment of Qinzhou Bay’s coastal zone. [Dissertation]. [Nanning]: Guangxi Teachers Education University, pp. 48-50 (in Chinese).
2013	6.17857	Li, X. F. (2015). The research on the ecological security assessment of Qinzhou Bay’s coastal zone. [Dissertation]. [Nanning]: Guangxi Teachers Education University, pp. 48-50 (in Chinese).
2013	5.18571	Li, X. F. (2015). The research on the ecological security assessment of Qinzhou Bay’s coastal zone. [Dissertation]. [Nanning]: Guangxi Teachers Education University, pp. 48-50 (in Chinese).
2013	21.9286	Li, X. F. (2015). The research on the ecological security assessment of Qinzhou Bay’s coastal zone. [Dissertation]. [Nanning]: Guangxi Teachers Education University, pp. 48-50 (in Chinese).
2013	27.7857	Li, X. F. (2015). The research on the ecological security assessment of Qinzhou Bay’s coastal zone. [Dissertation]. [Nanning]: Guangxi Teachers Education University, pp. 50-53 (in Chinese).
2013	27.4286	Li, X. F. (2015). The research on the ecological security assessment of Qinzhou Bay’s coastal zone. [Dissertation]. [Nanning]: Guangxi Teachers Education University, pp. 50-53 (in Chinese).
2013	11.5	Li, X. F. (2015). The research on the ecological security assessment of Qinzhou Bay’s coastal zone. [Dissertation]. [Nanning]: Guangxi Teachers Education University, pp. 50-53 (in Chinese).
2013	19.3571	Li, X. F. (2015). The research on the ecological security assessment of Qinzhou Bay’s coastal zone. [Dissertation]. [Nanning]: Guangxi Teachers Education University, pp. 50-53 (in Chinese).
2013	12.5714	Li, X. F. (2015). The research on the ecological security assessment of Qinzhou Bay’s coastal zone. [Dissertation]. [Nanning]: Guangxi Teachers Education University, pp. 50-53 (in Chinese).
2013	20.0714	Li, X. F. (2015). The research on the ecological security assessment of Qinzhou Bay’s coastal zone. [Dissertation]. [Nanning]: Guangxi Teachers Education University, pp. 50-53 (in Chinese).
2013	12.1429	Li, X. F. (2015). The research on the ecological security assessment of Qinzhou Bay’s coastal zone. [Dissertation]. [Nanning]: Guangxi Teachers Education University, pp. 50-53 (in Chinese).
2013	11.7857	Li, X. F. (2015). The research on the ecological security assessment of Qinzhou Bay’s coastal zone. [Dissertation]. [Nanning]: Guangxi Teachers Education University, pp. 50-53 (in Chinese).
2013	67.5714	Li, X. F. (2015). The research on the ecological security assessment of Qinzhou Bay’s coastal zone. [Dissertation]. [Nanning]: Guangxi Teachers Education University, pp. 50-53 (in Chinese).
2013	58.4286	Li, X. F. (2015). The research on the ecological security assessment of Qinzhou Bay’s coastal zone. [Dissertation]. [Nanning]: Guangxi Teachers Education University, pp. 50-53 (in Chinese).
2013	55.2857	Li, X. F. (2015). The research on the ecological security assessment of Qinzhou Bay’s coastal zone. [Dissertation]. [Nanning]: Guangxi Teachers Education University, pp. 50-53 (in Chinese).
2013	51.6429	Li, X. F. (2015). The research on the ecological security assessment of Qinzhou Bay’s coastal zone. [Dissertation]. [Nanning]: Guangxi Teachers Education University, pp. 50-53 (in Chinese).
2013	55.6429	Li, X. F. (2015). The research on the ecological security assessment of Qinzhou Bay’s coastal zone. [Dissertation]. [Nanning]: Guangxi Teachers Education University, pp. 50-53 (in Chinese).
2013	47.4286	Li, X. F. (2015). The research on the ecological security assessment of Qinzhou Bay’s coastal zone. [Dissertation]. [Nanning]: Guangxi Teachers Education University, pp. 50-53 (in Chinese).
2013	44.8571	Li, X. F. (2015). The research on the ecological security assessment of Qinzhou Bay’s coastal zone. [Dissertation]. [Nanning]: Guangxi Teachers Education University, pp. 50-53 (in Chinese).
2013	67.7857	Li, X. F. (2015). The research on the ecological security assessment of Qinzhou Bay’s coastal zone. [Dissertation]. [Nanning]: Guangxi Teachers Education University, pp. 50-53 (in Chinese).
2013	66.7143	Li, X. F. (2015). The research on the ecological security assessment of Qinzhou Bay’s coastal zone. [Dissertation]. [Nanning]: Guangxi Teachers Education University, pp. 50-53 (in Chinese).
2013	57.5	Li, X. F. (2015). The research on the ecological security assessment of Qinzhou Bay’s coastal zone. [Dissertation]. [Nanning]: Guangxi Teachers Education University, pp. 50-53 (in Chinese).
2013	55.3571	Li, X. F. (2015). The research on the ecological security assessment of Qinzhou Bay’s coastal zone. [Dissertation]. [Nanning]: Guangxi Teachers Education University, pp. 50-53 (in Chinese).
2013	48.7857	Li, X. F. (2015). The research on the ecological security assessment of Qinzhou Bay’s coastal zone. [Dissertation]. [Nanning]: Guangxi Teachers Education University, pp. 50-53 (in Chinese).
2013	48.3571	Li, X. F. (2015). The research on the ecological security assessment of Qinzhou Bay’s coastal zone. [Dissertation]. [Nanning]: Guangxi Teachers Education University, pp. 50-53 (in Chinese).
2013	50.1429	Li, X. F. (2015). The research on the ecological security assessment of Qinzhou Bay’s coastal zone. [Dissertation]. [Nanning]: Guangxi Teachers Education University, pp. 50-53 (in Chinese).
2013	49.5	Li, X. F. (2015). The research on the ecological security assessment of Qinzhou Bay’s coastal zone. [Dissertation]. [Nanning]: Guangxi Teachers Education University, pp. 50-53 (in Chinese).
2013	53.6429	Li, X. F. (2015). The research on the ecological security assessment of Qinzhou Bay’s coastal zone. [Dissertation]. [Nanning]: Guangxi Teachers Education University, pp. 50-53 (in Chinese).
2013	39.7143	Li, X. F. (2015). The research on the ecological security assessment of Qinzhou Bay’s coastal zone. [Dissertation]. [Nanning]: Guangxi Teachers Education University, pp. 50-53 (in Chinese).
2013	41	Li, X. F. (2015). The research on the ecological security assessment of Qinzhou Bay’s coastal zone. [Dissertation]. [Nanning]: Guangxi Teachers Education University, pp. 50-53 (in Chinese).
2013	35.5714	Li, X. F. (2015). The research on the ecological security assessment of Qinzhou Bay’s coastal zone. [Dissertation]. [Nanning]: Guangxi Teachers Education University, pp. 50-53 (in Chinese).
2013	28.0714	Li, X. F. (2015). The research on the ecological security assessment of Qinzhou Bay’s coastal zone. [Dissertation]. [Nanning]: Guangxi Teachers Education University, pp. 50-53 (in Chinese).
2013	26.9286	Li, X. F. (2015). The research on the ecological security assessment of Qinzhou Bay’s coastal zone. [Dissertation]. [Nanning]: Guangxi Teachers Education University, pp. 50-53 (in Chinese).
2014	5.39	Lai, J. X., Qin, X. L., Jiang, F. J., Xu, M. B., Zhang, R. C., and Lu, J. C. (2016). Distribution of size-fractionated chlorophyll a and its controlling factors in the surface waters of Qinzhou bay. Marine Environmental Science 35(5), 685-691 (in Chinese).
2014	4.22	Lai, J. X., Qin, X. L., Jiang, F. J., Xu, M. B., Zhang, R. C., and Lu, J. C. (2016). Distribution of size-fractionated chlorophyll a and its controlling factors in the surface waters of Qinzhou bay. Marine Environmental Science 35(5), 685-691 (in Chinese).

## Sheet: NO2
Year	NO2 (µM)	References
1983	0.043	Wei, M. X., and He, B. M. (2008). Change trend of water environmental index in last 20a of Qinzhou Bay Ⅴ. Biomass distribution of phytoplankton and effect factors. Marine Environmental Science 27(3), 253-257 (in Chinese).
1983	0.052	Wei, M. X., and He, B. M. (2008). Change trend of water environmental index in last 20a of Qinzhou Bay Ⅴ. Biomass distribution of phytoplankton and effect factors. Marine Environmental Science 27(3), 253-257 (in Chinese).
1983	0.11	Wei, M. X., and He, B. M. (2008). Change trend of water environmental index in last 20a of Qinzhou Bay Ⅴ. Biomass distribution of phytoplankton and effect factors. Marine Environmental Science 27(3), 253-257 (in Chinese).
1984	0.017	Wei, M. X., and He, B. M. (2008). Change trend of water environmental index in last 20a of Qinzhou Bay Ⅴ. Biomass distribution of phytoplankton and effect factors. Marine Environmental Science 27(3), 253-257 (in Chinese).
1990	0.58	Wei, M. X., and He, B. M. (2008). Change trend of water environmental index in last 20a of Qinzhou Bay Ⅴ. Biomass distribution of phytoplankton and effect factors. Marine Environmental Science 27(3), 253-257 (in Chinese).
1990	0.34	Wei, M. X., and He, B. M. (2008). Change trend of water environmental index in last 20a of Qinzhou Bay Ⅴ. Biomass distribution of phytoplankton and effect factors. Marine Environmental Science 27(3), 253-257 (in Chinese).
1998	0.3	Wei, M. X., and He, B. M. (2008). Change trend of water environmental index in last 20a of Qinzhou Bay Ⅴ. Biomass distribution of phytoplankton and effect factors. Marine Environmental Science 27(3), 253-257 (in Chinese).
1999	0.76	Wei, M. X., and He, B. M. (2008). Change trend of water environmental index in last 20a of Qinzhou Bay Ⅴ. Biomass distribution of phytoplankton and effect factors. Marine Environmental Science 27(3), 253-257 (in Chinese).
2003	5.98	Wei, M. X., and He, B. M. (2008). Change trend of water environmental index in last 20a of Qinzhou Bay Ⅴ. Biomass distribution of phytoplankton and effect factors. Marine Environmental Science 27(3), 253-257 (in Chinese).
2003	0.11	Wei, M. X., and He, B. M. (2008). Change trend of water environmental index in last 20a of Qinzhou Bay Ⅴ. Biomass distribution of phytoplankton and effect factors. Marine Environmental Science 27(3), 253-257 (in Chinese).
2004	1	Li, X. F. (2015). The research on the ecological security assessment of Qinzhou Bay’s coastal zone. [Dissertation]. [Nanning]: Guangxi Teachers Education University, pp. 84 (in Chinese).
2004	0.571429	Li, X. F. (2015). The research on the ecological security assessment of Qinzhou Bay’s coastal zone. [Dissertation]. [Nanning]: Guangxi Teachers Education University, pp. 84 (in Chinese).
2004	0.5	Li, X. F. (2015). The research on the ecological security assessment of Qinzhou Bay’s coastal zone. [Dissertation]. [Nanning]: Guangxi Teachers Education University, pp. 84 (in Chinese).
2004	0.214286	Li, X. F. (2015). The research on the ecological security assessment of Qinzhou Bay’s coastal zone. [Dissertation]. [Nanning]: Guangxi Teachers Education University, pp. 84 (in Chinese).
2004	0.357143	Li, X. F. (2015). The research on the ecological security assessment of Qinzhou Bay’s coastal zone. [Dissertation]. [Nanning]: Guangxi Teachers Education University, pp. 84 (in Chinese).
2004	0.714286	Li, X. F. (2015). The research on the ecological security assessment of Qinzhou Bay’s coastal zone. [Dissertation]. [Nanning]: Guangxi Teachers Education University, pp. 84 (in Chinese).
2004	1	Li, X. F. (2015). The research on the ecological security assessment of Qinzhou Bay’s coastal zone. [Dissertation]. [Nanning]: Guangxi Teachers Education University, pp. 84 (in Chinese).
2005	1.14286	Li, X. F. (2015). The research on the ecological security assessment of Qinzhou Bay’s coastal zone. [Dissertation]. [Nanning]: Guangxi Teachers Education University, pp. 82 (in Chinese).
2005	0.571429	Li, X. F. (2015). The research on the ecological security assessment of Qinzhou Bay’s coastal zone. [Dissertation]. [Nanning]: Guangxi Teachers Education University, pp. 82 (in Chinese).
2005	0.571429	Li, X. F. (2015). The research on the ecological security assessment of Qinzhou Bay’s coastal zone. [Dissertation]. [Nanning]: Guangxi Teachers Education University, pp. 82 (in Chinese).
2005	1.21429	Li, X. F. (2015). The research on the ecological security assessment of Qinzhou Bay’s coastal zone. [Dissertation]. [Nanning]: Guangxi Teachers Education University, pp. 81 (in Chinese).
2005	0.928571	Li, X. F. (2015). The research on the ecological security assessment of Qinzhou Bay’s coastal zone. [Dissertation]. [Nanning]: Guangxi Teachers Education University, pp. 81 (in Chinese).
2005	0.857143	Li, X. F. (2015). The research on the ecological security assessment of Qinzhou Bay’s coastal zone. [Dissertation]. [Nanning]: Guangxi Teachers Education University, pp. 81 (in Chinese).
2005	0.785714	Li, X. F. (2015). The research on the ecological security assessment of Qinzhou Bay’s coastal zone. [Dissertation]. [Nanning]: Guangxi Teachers Education University, pp. 81 (in Chinese).
2005	0.642857	Li, X. F. (2015). The research on the ecological security assessment of Qinzhou Bay’s coastal zone. [Dissertation]. [Nanning]: Guangxi Teachers Education University, pp. 81 (in Chinese).
2006	0.142857	Li, X. F. (2015). The research on the ecological security assessment of Qinzhou Bay’s coastal zone. [Dissertation]. [Nanning]: Guangxi Teachers Education University, pp. 78 (in Chinese).
2006	0.285714	Li, X. F. (2015). The research on the ecological security assessment of Qinzhou Bay’s coastal zone. [Dissertation]. [Nanning]: Guangxi Teachers Education University, pp. 78 (in Chinese).
2006	0.142857	Li, X. F. (2015). The research on the ecological security assessment of Qinzhou Bay’s coastal zone. [Dissertation]. [Nanning]: Guangxi Teachers Education University, pp. 78 (in Chinese).
2006	0.642857	Li, X. F. (2015). The research on the ecological security assessment of Qinzhou Bay’s coastal zone. [Dissertation]. [Nanning]: Guangxi Teachers Education University, pp. 78 (in Chinese).
2006	0.714286	Li, X. F. (2015). The research on the ecological security assessment of Qinzhou Bay’s coastal zone. [Dissertation]. [Nanning]: Guangxi Teachers Education University, pp. 78 (in Chinese).
2006	1	Li, X. F. (2015). The research on the ecological security assessment of Qinzhou Bay’s coastal zone. [Dissertation]. [Nanning]: Guangxi Teachers Education University, pp. 80 (in Chinese).
2006	1.42857	Li, X. F. (2015). The research on the ecological security assessment of Qinzhou Bay’s coastal zone. [Dissertation]. [Nanning]: Guangxi Teachers Education University, pp. 80 (in Chinese).
2006	1.35714	Li, X. F. (2015). The research on the ecological security assessment of Qinzhou Bay’s coastal zone. [Dissertation]. [Nanning]: Guangxi Teachers Education University, pp. 80 (in Chinese).
2006	1.42857	Li, X. F. (2015). The research on the ecological security assessment of Qinzhou Bay’s coastal zone. [Dissertation]. [Nanning]: Guangxi Teachers Education University, pp. 80 (in Chinese).
2006	1.42857	Li, X. F. (2015). The research on the ecological security assessment of Qinzhou Bay’s coastal zone. [Dissertation]. [Nanning]: Guangxi Teachers Education University, pp. 80 (in Chinese).
2006	1.35714	Li, X. F. (2015). The research on the ecological security assessment of Qinzhou Bay’s coastal zone. [Dissertation]. [Nanning]: Guangxi Teachers Education University, pp. 80 (in Chinese).
2006	1	Li, X. F. (2015). The research on the ecological security assessment of Qinzhou Bay’s coastal zone. [Dissertation]. [Nanning]: Guangxi Teachers Education University, pp. 80 (in Chinese).
2007	0.0714286	Li, X. F. (2015). The research on the ecological security assessment of Qinzhou Bay’s coastal zone. [Dissertation]. [Nanning]: Guangxi Teachers Education University, pp. 74 (in Chinese).
2007	0.0714286	Li, X. F. (2015). The research on the ecological security assessment of Qinzhou Bay’s coastal zone. [Dissertation]. [Nanning]: Guangxi Teachers Education University, pp. 74 (in Chinese).
2007	0.0714286	Li, X. F. (2015). The research on the ecological security assessment of Qinzhou Bay’s coastal zone. [Dissertation]. [Nanning]: Guangxi Teachers Education University, pp. 74 (in Chinese).
2007	2	Li, X. F. (2015). The research on the ecological security assessment of Qinzhou Bay’s coastal zone. [Dissertation]. [Nanning]: Guangxi Teachers Education University, pp. 74 (in Chinese).
2007	0.357143	Li, X. F. (2015). The research on the ecological security assessment of Qinzhou Bay’s coastal zone. [Dissertation]. [Nanning]: Guangxi Teachers Education University, pp. 74 (in Chinese).
2007	1.64286	Li, X. F. (2015). The research on the ecological security assessment of Qinzhou Bay’s coastal zone. [Dissertation]. [Nanning]: Guangxi Teachers Education University, pp. 74 (in Chinese).
2007	0.5	Li, X. F. (2015). The research on the ecological security assessment of Qinzhou Bay’s coastal zone. [Dissertation]. [Nanning]: Guangxi Teachers Education University, pp. 74 (in Chinese).
2007	2.71429	Li, X. F. (2015). The research on the ecological security assessment of Qinzhou Bay’s coastal zone. [Dissertation]. [Nanning]: Guangxi Teachers Education University, pp. 74 (in Chinese).
2007	0.0714286	Li, X. F. (2015). The research on the ecological security assessment of Qinzhou Bay’s coastal zone. [Dissertation]. [Nanning]: Guangxi Teachers Education University, pp. 74 (in Chinese).
2007	0.642857	Li, X. F. (2015). The research on the ecological security assessment of Qinzhou Bay’s coastal zone. [Dissertation]. [Nanning]: Guangxi Teachers Education University, pp. 74 (in Chinese).
2007	0.142857	Li, X. F. (2015). The research on the ecological security assessment of Qinzhou Bay’s coastal zone. [Dissertation]. [Nanning]: Guangxi Teachers Education University, pp. 74 (in Chinese).
2007	0	Li, X. F. (2015). The research on the ecological security assessment of Qinzhou Bay’s coastal zone. [Dissertation]. [Nanning]: Guangxi Teachers Education University, pp. 74 (in Chinese).
2007	0.214286	Li, X. F. (2015). The research on the ecological security assessment of Qinzhou Bay’s coastal zone. [Dissertation]. [Nanning]: Guangxi Teachers Education University, pp. 74 (in Chinese).
2007	0.214286	Li, X. F. (2015). The research on the ecological security assessment of Qinzhou Bay’s coastal zone. [Dissertation]. [Nanning]: Guangxi Teachers Education University, pp. 74 (in Chinese).
2007	0	Li, X. F. (2015). The research on the ecological security assessment of Qinzhou Bay’s coastal zone. [Dissertation]. [Nanning]: Guangxi Teachers Education University, pp. 74 (in Chinese).
2007	0	Li, X. F. (2015). The research on the ecological security assessment of Qinzhou Bay’s coastal zone. [Dissertation]. [Nanning]: Guangxi Teachers Education University, pp. 74 (in Chinese).
2007	0.0714286	Li, X. F. (2015). The research on the ecological security assessment of Qinzhou Bay’s coastal zone. [Dissertation]. [Nanning]: Guangxi Teachers Education University, pp. 74 (in Chinese).
2007	0.142857	Li, X. F. (2015). The research on the ecological security assessment of Qinzhou Bay’s coastal zone. [Dissertation]. [Nanning]: Guangxi Teachers Education University, pp. 74 (in Chinese).
2007	0.0714286	Li, X. F. (2015). The research on the ecological security assessment of Qinzhou Bay’s coastal zone. [Dissertation]. [Nanning]: Guangxi Teachers Education University, pp. 74 (in Chinese).
2007	0.0714286	Li, X. F. (2015). The research on the ecological security assessment of Qinzhou Bay’s coastal zone. [Dissertation]. [Nanning]: Guangxi Teachers Education University, pp. 74 (in Chinese).
2007	0.857143	Li, X. F. (2015). The research on the ecological security assessment of Qinzhou Bay’s coastal zone. [Dissertation]. [Nanning]: Guangxi Teachers Education University, pp. 74 (in Chinese).
2007	0	Li, X. F. (2015). The research on the ecological security assessment of Qinzhou Bay’s coastal zone. [Dissertation]. [Nanning]: Guangxi Teachers Education University, pp. 74 (in Chinese).
2007	0.285714	Li, X. F. (2015). The research on the ecological security assessment of Qinzhou Bay’s coastal zone. [Dissertation]. [Nanning]: Guangxi Teachers Education University, pp. 77 (in Chinese).
2007	0.142857	Li, X. F. (2015). The research on the ecological security assessment of Qinzhou Bay’s coastal zone. [Dissertation]. [Nanning]: Guangxi Teachers Education University, pp. 77 (in Chinese).
2007	0.214286	Li, X. F. (2015). The research on the ecological security assessment of Qinzhou Bay’s coastal zone. [Dissertation]. [Nanning]: Guangxi Teachers Education University, pp. 77 (in Chinese).
2007	0.571429	Li, X. F. (2015). The research on the ecological security assessment of Qinzhou Bay’s coastal zone. [Dissertation]. [Nanning]: Guangxi Teachers Education University, pp. 77 (in Chinese).
2007	0.857143	Li, X. F. (2015). The research on the ecological security assessment of Qinzhou Bay’s coastal zone. [Dissertation]. [Nanning]: Guangxi Teachers Education University, pp. 77 (in Chinese).
2007	0.642857	Li, X. F. (2015). The research on the ecological security assessment of Qinzhou Bay’s coastal zone. [Dissertation]. [Nanning]: Guangxi Teachers Education University, pp. 77 (in Chinese).
2007	0.785714	Li, X. F. (2015). The research on the ecological security assessment of Qinzhou Bay’s coastal zone. [Dissertation]. [Nanning]: Guangxi Teachers Education University, pp. 77 (in Chinese).
2008	2.15	Li, X. F. (2015). The research on the ecological security assessment of Qinzhou Bay’s coastal zone. [Dissertation]. [Nanning]: Guangxi Teachers Education University, pp. 72 (in Chinese).
2008	2.05714	Li, X. F. (2015). The research on the ecological security assessment of Qinzhou Bay’s coastal zone. [Dissertation]. [Nanning]: Guangxi Teachers Education University, pp. 72 (in Chinese).
2008	1.75714	Li, X. F. (2015). The research on the ecological security assessment of Qinzhou Bay’s coastal zone. [Dissertation]. [Nanning]: Guangxi Teachers Education University, pp. 72 (in Chinese).
2008	1.5	Li, X. F. (2015). The research on the ecological security assessment of Qinzhou Bay’s coastal zone. [Dissertation]. [Nanning]: Guangxi Teachers Education University, pp. 72 (in Chinese).
2008	1.07143	Li, X. F. (2015). The research on the ecological security assessment of Qinzhou Bay’s coastal zone. [Dissertation]. [Nanning]: Guangxi Teachers Education University, pp. 72 (in Chinese).
2008	0.907143	Li, X. F. (2015). The research on the ecological security assessment of Qinzhou Bay’s coastal zone. [Dissertation]. [Nanning]: Guangxi Teachers Education University, pp. 72 (in Chinese).
2008	0.735714	Li, X. F. (2015). The research on the ecological security assessment of Qinzhou Bay’s coastal zone. [Dissertation]. [Nanning]: Guangxi Teachers Education University, pp. 72 (in Chinese).
2008	3.56429	Li, X. F. (2015). The research on the ecological security assessment of Qinzhou Bay’s coastal zone. [Dissertation]. [Nanning]: Guangxi Teachers Education University, pp. 72 (in Chinese).
2008	3.41429	Li, X. F. (2015). The research on the ecological security assessment of Qinzhou Bay’s coastal zone. [Dissertation]. [Nanning]: Guangxi Teachers Education University, pp. 72 (in Chinese).
2008	2.92143	Li, X. F. (2015). The research on the ecological security assessment of Qinzhou Bay’s coastal zone. [Dissertation]. [Nanning]: Guangxi Teachers Education University, pp. 72 (in Chinese).
2008	2.40714	Li, X. F. (2015). The research on the ecological security assessment of Qinzhou Bay’s coastal zone. [Dissertation]. [Nanning]: Guangxi Teachers Education University, pp. 72 (in Chinese).
2008	2.16429	Li, X. F. (2015). The research on the ecological security assessment of Qinzhou Bay’s coastal zone. [Dissertation]. [Nanning]: Guangxi Teachers Education University, pp. 72 (in Chinese).
2008	1.71429	Li, X. F. (2015). The research on the ecological security assessment of Qinzhou Bay’s coastal zone. [Dissertation]. [Nanning]: Guangxi Teachers Education University, pp. 72 (in Chinese).
2008	1.28571	Li, X. F. (2015). The research on the ecological security assessment of Qinzhou Bay’s coastal zone. [Dissertation]. [Nanning]: Guangxi Teachers Education University, pp. 72 (in Chinese).
2008	2.12143	Li, X. F. (2015). The research on the ecological security assessment of Qinzhou Bay’s coastal zone. [Dissertation]. [Nanning]: Guangxi Teachers Education University, pp. 72 (in Chinese).
2008	2.37143	Li, X. F. (2015). The research on the ecological security assessment of Qinzhou Bay’s coastal zone. [Dissertation]. [Nanning]: Guangxi Teachers Education University, pp. 72 (in Chinese).
2008	2.25714	Li, X. F. (2015). The research on the ecological security assessment of Qinzhou Bay’s coastal zone. [Dissertation]. [Nanning]: Guangxi Teachers Education University, pp. 72 (in Chinese).
2008	2.25	Li, X. F. (2015). The research on the ecological security assessment of Qinzhou Bay’s coastal zone. [Dissertation]. [Nanning]: Guangxi Teachers Education University, pp. 72 (in Chinese).
2008	2.37143	Li, X. F. (2015). The research on the ecological security assessment of Qinzhou Bay’s coastal zone. [Dissertation]. [Nanning]: Guangxi Teachers Education University, pp. 72 (in Chinese).
2008	2.25	Li, X. F. (2015). The research on the ecological security assessment of Qinzhou Bay’s coastal zone. [Dissertation]. [Nanning]: Guangxi Teachers Education University, pp. 72 (in Chinese).
2008	2.28571	Li, X. F. (2015). The research on the ecological security assessment of Qinzhou Bay’s coastal zone. [Dissertation]. [Nanning]: Guangxi Teachers Education University, pp. 72 (in Chinese).
2008	1.42857	Yang, B., Qin, C. Y., Zhong, Q. P., and Lin, M. F. (2012). Seasonal change and quality assessment of nutrients in Qinzhou Bay. China Chemical Trade 4, 207 (in Chinese).
2008	2.5	Yang, B., Qin, C. Y., Zhong, Q. P., and Lin, M. F. (2012). Seasonal change and quality assessment of nutrients in Qinzhou Bay. China Chemical Trade 4, 207 (in Chinese).
2008	2.28571	Yang, B., Qin, C. Y., Zhong, Q. P., and Lin, M. F. (2012). Seasonal change and quality assessment of nutrients in Qinzhou Bay. China Chemical Trade 4, 207 (in Chinese).
2008	0.285714	Ma., Y., Wei, W., Gao, Z. H., Wang, D., Yang, Y., and Ma, Y. (2013). Study of the nutrient distribution and its influence factors in the Qinzhou Bay. Marine Science Bulletin 32(5), 481-487 (in Chinese).
2009	0.357143	Ma., Y., Wei, W., Gao, Z. H., Wang, D., Yang, Y., and Ma, Y. (2013). Study of the nutrient distribution and its influence factors in the Qinzhou Bay. Marine Science Bulletin 32(5), 481-487 (in Chinese).
2009	1	Ma., Y., Wei, W., Gao, Z. H., Wang, D., Yang, Y., and Ma, Y. (2013). Study of the nutrient distribution and its influence factors in the Qinzhou Bay. Marine Science Bulletin 32(5), 481-487 (in Chinese).
2009	0.0714286	Ma., Y., Wei, W., Gao, Z. H., Wang, D., Yang, Y., and Ma, Y. (2013). Study of the nutrient distribution and its influence factors in the Qinzhou Bay. Marine Science Bulletin 32(5), 481-487 (in Chinese).
2009	4.28571	Yang, B., Fang, H. Y., Zhong, Q. P., Zhang, C. X., and Li, S. P. (2012). Distribution characteristics of nutrients and eutrophication assessment in summer in Qinzhou Bay. Marine Science Bulletin 31(6), 640-645 (in Chinese).
2009	3.57143	Yang, B., Fang, H. Y., Zhong, Q. P., Zhang, C. X., and Li, S. P. (2012). Distribution characteristics of nutrients and eutrophication assessment in summer in Qinzhou Bay. Marine Science Bulletin 31(6), 640-645 (in Chinese).
2009	4.28571	Yang, B., Fang, H. Y., Zhong, Q. P., Zhang, C. X., and Li, S. P. (2012). Distribution characteristics of nutrients and eutrophication assessment in summer in Qinzhou Bay. Marine Science Bulletin 31(6), 640-645 (in Chinese).
2009	10	Yang, B., Fang, H. Y., Zhong, Q. P., Zhang, C. X., and Li, S. P. (2012). Distribution characteristics of nutrients and eutrophication assessment in summer in Qinzhou Bay. Marine Science Bulletin 31(6), 640-645 (in Chinese).
2009	5	Yang, B., Fang, H. Y., Zhong, Q. P., Zhang, C. X., and Li, S. P. (2012). Distribution characteristics of nutrients and eutrophication assessment in summer in Qinzhou Bay. Marine Science Bulletin 31(6), 640-645 (in Chinese).
2009	3.57143	Yang, B., Fang, H. Y., Zhong, Q. P., Zhang, C. X., and Li, S. P. (2012). Distribution characteristics of nutrients and eutrophication assessment in summer in Qinzhou Bay. Marine Science Bulletin 31(6), 640-645 (in Chinese).
2009	2.14286	Yang, B., Fang, H. Y., Zhong, Q. P., Zhang, C. X., and Li, S. P. (2012). Distribution characteristics of nutrients and eutrophication assessment in summer in Qinzhou Bay. Marine Science Bulletin 31(6), 640-645 (in Chinese).
2009	1.42857	Yang, B., Fang, H. Y., Zhong, Q. P., Zhang, C. X., and Li, S. P. (2012). Distribution characteristics of nutrients and eutrophication assessment in summer in Qinzhou Bay. Marine Science Bulletin 31(6), 640-645 (in Chinese).
2009	2.85714	Yang, B., Fang, H. Y., Zhong, Q. P., Zhang, C. X., and Li, S. P. (2012). Distribution characteristics of nutrients and eutrophication assessment in summer in Qinzhou Bay. Marine Science Bulletin 31(6), 640-645 (in Chinese).
2009	2.85714	Yang, B., Fang, H. Y., Zhong, Q. P., Zhang, C. X., and Li, S. P. (2012). Distribution characteristics of nutrients and eutrophication assessment in summer in Qinzhou Bay. Marine Science Bulletin 31(6), 640-645 (in Chinese).
2009	1.42857	Yang, B., Fang, H. Y., Zhong, Q. P., Zhang, C. X., and Li, S. P. (2012). Distribution characteristics of nutrients and eutrophication assessment in summer in Qinzhou Bay. Marine Science Bulletin 31(6), 640-645 (in Chinese).
2009	1.42857	Yang, B., Fang, H. Y., Zhong, Q. P., Zhang, C. X., and Li, S. P. (2012). Distribution characteristics of nutrients and eutrophication assessment in summer in Qinzhou Bay. Marine Science Bulletin 31(6), 640-645 (in Chinese).
2009	1.42857	Yang, B., Fang, H. Y., Zhong, Q. P., Zhang, C. X., and Li, S. P. (2012). Distribution characteristics of nutrients and eutrophication assessment in summer in Qinzhou Bay. Marine Science Bulletin 31(6), 640-645 (in Chinese).
2009	2.14286	Yang, B., Fang, H. Y., Zhong, Q. P., Zhang, C. X., and Li, S. P. (2012). Distribution characteristics of nutrients and eutrophication assessment in summer in Qinzhou Bay. Marine Science Bulletin 31(6), 640-645 (in Chinese).
2009	2.14286	Yang, B., Fang, H. Y., Zhong, Q. P., Zhang, C. X., and Li, S. P. (2012). Distribution characteristics of nutrients and eutrophication assessment in summer in Qinzhou Bay. Marine Science Bulletin 31(6), 640-645 (in Chinese).
2009	0.928571	Lin, M. F., and Zhong, Q. P. (2014). Seasonal variation and evaluation on nutrients in Qinzhou Bay of Guangxi Province. Environmental Science & Management 39(6), 159-163 (in Chinese).
2009	3.14286	Lin, M. F., and Zhong, Q. P. (2014). Seasonal variation and evaluation on nutrients in Qinzhou Bay of Guangxi Province. Environmental Science & Management 39(6), 159-163 (in Chinese).
2009	1.21429	Lin, M. F., and Zhong, Q. P. (2014). Seasonal variation and evaluation on nutrients in Qinzhou Bay of Guangxi Province. Environmental Science & Management 39(6), 159-163 (in Chinese).
2009	0.357143	Lin, M. F., and Zhong, Q. P. (2014). Seasonal variation and evaluation on nutrients in Qinzhou Bay of Guangxi Province. Environmental Science & Management 39(6), 159-163 (in Chinese).
2009	3.81429	Li, X. F. (2015). The research on the ecological security assessment of Qinzhou Bay’s coastal zone. [Dissertation]. [Nanning]: Guangxi Teachers Education University, pp. 68 (in Chinese).
2009	2.90714	Li, X. F. (2015). The research on the ecological security assessment of Qinzhou Bay’s coastal zone. [Dissertation]. [Nanning]: Guangxi Teachers Education University, pp. 68 (in Chinese).
2009	1.6	Li, X. F. (2015). The research on the ecological security assessment of Qinzhou Bay’s coastal zone. [Dissertation]. [Nanning]: Guangxi Teachers Education University, pp. 68 (in Chinese).
2009	1.42143	Li, X. F. (2015). The research on the ecological security assessment of Qinzhou Bay’s coastal zone. [Dissertation]. [Nanning]: Guangxi Teachers Education University, pp. 68 (in Chinese).
2009	1.11429	Li, X. F. (2015). The research on the ecological security assessment of Qinzhou Bay’s coastal zone. [Dissertation]. [Nanning]: Guangxi Teachers Education University, pp. 68 (in Chinese).
2009	1.12143	Li, X. F. (2015). The research on the ecological security assessment of Qinzhou Bay’s coastal zone. [Dissertation]. [Nanning]: Guangxi Teachers Education University, pp. 68 (in Chinese).
2009	0.792857	Li, X. F. (2015). The research on the ecological security assessment of Qinzhou Bay’s coastal zone. [Dissertation]. [Nanning]: Guangxi Teachers Education University, pp. 68 (in Chinese).
2009	0.75	Li, X. F. (2015). The research on the ecological security assessment of Qinzhou Bay’s coastal zone. [Dissertation]. [Nanning]: Guangxi Teachers Education University, pp. 68 (in Chinese).
2009	3.58571	Li, X. F. (2015). The research on the ecological security assessment of Qinzhou Bay’s coastal zone. [Dissertation]. [Nanning]: Guangxi Teachers Education University, pp. 68 (in Chinese).
2009	4.05714	Li, X. F. (2015). The research on the ecological security assessment of Qinzhou Bay’s coastal zone. [Dissertation]. [Nanning]: Guangxi Teachers Education University, pp. 68 (in Chinese).
2009	4.98571	Li, X. F. (2015). The research on the ecological security assessment of Qinzhou Bay’s coastal zone. [Dissertation]. [Nanning]: Guangxi Teachers Education University, pp. 68 (in Chinese).
2009	6.62143	Li, X. F. (2015). The research on the ecological security assessment of Qinzhou Bay’s coastal zone. [Dissertation]. [Nanning]: Guangxi Teachers Education University, pp. 68 (in Chinese).
2009	5.32143	Li, X. F. (2015). The research on the ecological security assessment of Qinzhou Bay’s coastal zone. [Dissertation]. [Nanning]: Guangxi Teachers Education University, pp. 68 (in Chinese).
2009	5.17143	Li, X. F. (2015). The research on the ecological security assessment of Qinzhou Bay’s coastal zone. [Dissertation]. [Nanning]: Guangxi Teachers Education University, pp. 68 (in Chinese).
2009	4.74286	Li, X. F. (2015). The research on the ecological security assessment of Qinzhou Bay’s coastal zone. [Dissertation]. [Nanning]: Guangxi Teachers Education University, pp. 68 (in Chinese).
2009	4.15	Li, X. F. (2015). The research on the ecological security assessment of Qinzhou Bay’s coastal zone. [Dissertation]. [Nanning]: Guangxi Teachers Education University, pp. 68 (in Chinese).
2009	5.45	Li, X. F. (2015). The research on the ecological security assessment of Qinzhou Bay’s coastal zone. [Dissertation]. [Nanning]: Guangxi Teachers Education University, pp. 68 (in Chinese).
2009	2.18571	Li, X. F. (2015). The research on the ecological security assessment of Qinzhou Bay’s coastal zone. [Dissertation]. [Nanning]: Guangxi Teachers Education University, pp. 68 (in Chinese).
2009	3.81429	Li, X. F. (2015). The research on the ecological security assessment of Qinzhou Bay’s coastal zone. [Dissertation]. [Nanning]: Guangxi Teachers Education University, pp. 69-71 (in Chinese).
2009	2.90714	Li, X. F. (2015). The research on the ecological security assessment of Qinzhou Bay’s coastal zone. [Dissertation]. [Nanning]: Guangxi Teachers Education University, pp. 69-71 (in Chinese).
2009	1.6	Li, X. F. (2015). The research on the ecological security assessment of Qinzhou Bay’s coastal zone. [Dissertation]. [Nanning]: Guangxi Teachers Education University, pp. 69-71 (in Chinese).
2009	1.42143	Li, X. F. (2015). The research on the ecological security assessment of Qinzhou Bay’s coastal zone. [Dissertation]. [Nanning]: Guangxi Teachers Education University, pp. 69-71 (in Chinese).
2009	1.11429	Li, X. F. (2015). The research on the ecological security assessment of Qinzhou Bay’s coastal zone. [Dissertation]. [Nanning]: Guangxi Teachers Education University, pp. 69-71 (in Chinese).
2009	1.12143	Li, X. F. (2015). The research on the ecological security assessment of Qinzhou Bay’s coastal zone. [Dissertation]. [Nanning]: Guangxi Teachers Education University, pp. 69-71 (in Chinese).
2009	0.792857	Li, X. F. (2015). The research on the ecological security assessment of Qinzhou Bay’s coastal zone. [Dissertation]. [Nanning]: Guangxi Teachers Education University, pp. 69-71 (in Chinese).
2009	4	Li, X. F. (2015). The research on the ecological security assessment of Qinzhou Bay’s coastal zone. [Dissertation]. [Nanning]: Guangxi Teachers Education University, pp. 69-71 (in Chinese).
2009	4.98571	Li, X. F. (2015). The research on the ecological security assessment of Qinzhou Bay’s coastal zone. [Dissertation]. [Nanning]: Guangxi Teachers Education University, pp. 69-71 (in Chinese).
2009	6.62143	Li, X. F. (2015). The research on the ecological security assessment of Qinzhou Bay’s coastal zone. [Dissertation]. [Nanning]: Guangxi Teachers Education University, pp. 69-71 (in Chinese).
2009	5.32143	Li, X. F. (2015). The research on the ecological security assessment of Qinzhou Bay’s coastal zone. [Dissertation]. [Nanning]: Guangxi Teachers Education University, pp. 69-71 (in Chinese).
2009	5.17143	Li, X. F. (2015). The research on the ecological security assessment of Qinzhou Bay’s coastal zone. [Dissertation]. [Nanning]: Guangxi Teachers Education University, pp. 69-71 (in Chinese).
2009	4.74286	Li, X. F. (2015). The research on the ecological security assessment of Qinzhou Bay’s coastal zone. [Dissertation]. [Nanning]: Guangxi Teachers Education University, pp. 69-71 (in Chinese).
2009	4.15	Li, X. F. (2015). The research on the ecological security assessment of Qinzhou Bay’s coastal zone. [Dissertation]. [Nanning]: Guangxi Teachers Education University, pp. 69-71 (in Chinese).
2009	2.42857	Li, X. F. (2015). The research on the ecological security assessment of Qinzhou Bay’s coastal zone. [Dissertation]. [Nanning]: Guangxi Teachers Education University, pp. 69-71 (in Chinese).
2009	2.41429	Li, X. F. (2015). The research on the ecological security assessment of Qinzhou Bay’s coastal zone. [Dissertation]. [Nanning]: Guangxi Teachers Education University, pp. 69-71 (in Chinese).
2009	1.28571	Li, X. F. (2015). The research on the ecological security assessment of Qinzhou Bay’s coastal zone. [Dissertation]. [Nanning]: Guangxi Teachers Education University, pp. 69-71 (in Chinese).
2009	1.05	Li, X. F. (2015). The research on the ecological security assessment of Qinzhou Bay’s coastal zone. [Dissertation]. [Nanning]: Guangxi Teachers Education University, pp. 69-71 (in Chinese).
2009	0.828571	Li, X. F. (2015). The research on the ecological security assessment of Qinzhou Bay’s coastal zone. [Dissertation]. [Nanning]: Guangxi Teachers Education University, pp. 69-71 (in Chinese).
2009	1.47857	Li, X. F. (2015). The research on the ecological security assessment of Qinzhou Bay’s coastal zone. [Dissertation]. [Nanning]: Guangxi Teachers Education University, pp. 69-71 (in Chinese).
2009	2.08571	Li, X. F. (2015). The research on the ecological security assessment of Qinzhou Bay’s coastal zone. [Dissertation]. [Nanning]: Guangxi Teachers Education University, pp. 69-71 (in Chinese).
2010	0.678571	Li, X. F. (2015). The research on the ecological security assessment of Qinzhou Bay’s coastal zone. [Dissertation]. [Nanning]: Guangxi Teachers Education University, pp. 65 (in Chinese).
2010	0.957143	Li, X. F. (2015). The research on the ecological security assessment of Qinzhou Bay’s coastal zone. [Dissertation]. [Nanning]: Guangxi Teachers Education University, pp. 65 (in Chinese).
2010	1	Li, X. F. (2015). The research on the ecological security assessment of Qinzhou Bay’s coastal zone. [Dissertation]. [Nanning]: Guangxi Teachers Education University, pp. 65 (in Chinese).
2010	1.20714	Li, X. F. (2015). The research on the ecological security assessment of Qinzhou Bay’s coastal zone. [Dissertation]. [Nanning]: Guangxi Teachers Education University, pp. 65 (in Chinese).
2010	1.25	Li, X. F. (2015). The research on the ecological security assessment of Qinzhou Bay’s coastal zone. [Dissertation]. [Nanning]: Guangxi Teachers Education University, pp. 65 (in Chinese).
2010	4.7	Li, X. F. (2015). The research on the ecological security assessment of Qinzhou Bay’s coastal zone. [Dissertation]. [Nanning]: Guangxi Teachers Education University, pp. 66-67 (in Chinese).
2010	4.62857	Li, X. F. (2015). The research on the ecological security assessment of Qinzhou Bay’s coastal zone. [Dissertation]. [Nanning]: Guangxi Teachers Education University, pp. 66-67 (in Chinese).
2010	4.19286	Li, X. F. (2015). The research on the ecological security assessment of Qinzhou Bay’s coastal zone. [Dissertation]. [Nanning]: Guangxi Teachers Education University, pp. 66-67 (in Chinese).
2010	2.77857	Li, X. F. (2015). The research on the ecological security assessment of Qinzhou Bay’s coastal zone. [Dissertation]. [Nanning]: Guangxi Teachers Education University, pp. 66-67 (in Chinese).
2010	1.75	Li, X. F. (2015). The research on the ecological security assessment of Qinzhou Bay’s coastal zone. [Dissertation]. [Nanning]: Guangxi Teachers Education University, pp. 66-67 (in Chinese).
2010	1.40714	Li, X. F. (2015). The research on the ecological security assessment of Qinzhou Bay’s coastal zone. [Dissertation]. [Nanning]: Guangxi Teachers Education University, pp. 66-67 (in Chinese).
2010	1.23571	Li, X. F. (2015). The research on the ecological security assessment of Qinzhou Bay’s coastal zone. [Dissertation]. [Nanning]: Guangxi Teachers Education University, pp. 66-67 (in Chinese).
2010	0.814286	Li, X. F. (2015). The research on the ecological security assessment of Qinzhou Bay’s coastal zone. [Dissertation]. [Nanning]: Guangxi Teachers Education University, pp. 66-67 (in Chinese).
2010	1.05714	Li, X. F. (2015). The research on the ecological security assessment of Qinzhou Bay’s coastal zone. [Dissertation]. [Nanning]: Guangxi Teachers Education University, pp. 66-67 (in Chinese).
2010	1.09286	Li, X. F. (2015). The research on the ecological security assessment of Qinzhou Bay’s coastal zone. [Dissertation]. [Nanning]: Guangxi Teachers Education University, pp. 66-67 (in Chinese).
2010	1.31429	Li, X. F. (2015). The research on the ecological security assessment of Qinzhou Bay’s coastal zone. [Dissertation]. [Nanning]: Guangxi Teachers Education University, pp. 66-67 (in Chinese).
2010	1.27143	Li, X. F. (2015). The research on the ecological security assessment of Qinzhou Bay’s coastal zone. [Dissertation]. [Nanning]: Guangxi Teachers Education University, pp. 66-67 (in Chinese).
2010	1.34286	Li, X. F. (2015). The research on the ecological security assessment of Qinzhou Bay’s coastal zone. [Dissertation]. [Nanning]: Guangxi Teachers Education University, pp. 66-67 (in Chinese).
2010	1.20714	Li, X. F. (2015). The research on the ecological security assessment of Qinzhou Bay’s coastal zone. [Dissertation]. [Nanning]: Guangxi Teachers Education University, pp. 66-67 (in Chinese).
2010	0.964286	Li, X. F. (2015). The research on the ecological security assessment of Qinzhou Bay’s coastal zone. [Dissertation]. [Nanning]: Guangxi Teachers Education University, pp. 66-67 (in Chinese).
2010	0.964286	Li, X. F. (2015). The research on the ecological security assessment of Qinzhou Bay’s coastal zone. [Dissertation]. [Nanning]: Guangxi Teachers Education University, pp. 66-67 (in Chinese).
2010	0.757143	Li, X. F. (2015). The research on the ecological security assessment of Qinzhou Bay’s coastal zone. [Dissertation]. [Nanning]: Guangxi Teachers Education University, pp. 66-67 (in Chinese).
2010	0.807143	Li, X. F. (2015). The research on the ecological security assessment of Qinzhou Bay’s coastal zone. [Dissertation]. [Nanning]: Guangxi Teachers Education University, pp. 66-67 (in Chinese).
2010	0.771429	Li, X. F. (2015). The research on the ecological security assessment of Qinzhou Bay’s coastal zone. [Dissertation]. [Nanning]: Guangxi Teachers Education University, pp. 66-67 (in Chinese).
2010	0.592857	Li, X. F. (2015). The research on the ecological security assessment of Qinzhou Bay’s coastal zone. [Dissertation]. [Nanning]: Guangxi Teachers Education University, pp. 66-67 (in Chinese).
2010	0.571429	Li, X. F. (2015). The research on the ecological security assessment of Qinzhou Bay’s coastal zone. [Dissertation]. [Nanning]: Guangxi Teachers Education University, pp. 66-67 (in Chinese).
2010	0.571429	Li, X. F. (2015). The research on the ecological security assessment of Qinzhou Bay’s coastal zone. [Dissertation]. [Nanning]: Guangxi Teachers Education University, pp. 66-67 (in Chinese).
2010	2.78571	Yang, B., Zhong, Q. P., Lu, D. L., Lin, M. F., and Li, S. P. (2013). Analysis on distribution characteristics and nutritional status of nutrients of Qinzhou Bay in autumn. Environmental Science & Management 38(12), 40-44 (in Chinese).
2010	2.14286	Yang, B., Zhong, Q. P., Lu, D. L., Lin, M. F., and Li, S. P. (2013). Analysis on distribution characteristics and nutritional status of nutrients of Qinzhou Bay in autumn. Environmental Science & Management 38(12), 40-44 (in Chinese).
2010	4.14286	Yang, B., Zhong, Q. P., Lu, D. L., Lin, M. F., and Li, S. P. (2013). Analysis on distribution characteristics and nutritional status of nutrients of Qinzhou Bay in autumn. Environmental Science & Management 38(12), 40-44 (in Chinese).
2010	3.71429	Yang, B., Zhong, Q. P., Lu, D. L., Lin, M. F., and Li, S. P. (2013). Analysis on distribution characteristics and nutritional status of nutrients of Qinzhou Bay in autumn. Environmental Science & Management 38(12), 40-44 (in Chinese).
2010	3.92857	Yang, B., Zhong, Q. P., Lu, D. L., Lin, M. F., and Li, S. P. (2013). Analysis on distribution characteristics and nutritional status of nutrients of Qinzhou Bay in autumn. Environmental Science & Management 38(12), 40-44 (in Chinese).
2010	4.21429	Yang, B., Zhong, Q. P., Lu, D. L., Lin, M. F., and Li, S. P. (2013). Analysis on distribution characteristics and nutritional status of nutrients of Qinzhou Bay in autumn. Environmental Science & Management 38(12), 40-44 (in Chinese).
2010	2.85714	Yang, B., Zhong, Q. P., Lu, D. L., Lin, M. F., and Li, S. P. (2013). Analysis on distribution characteristics and nutritional status of nutrients of Qinzhou Bay in autumn. Environmental Science & Management 38(12), 40-44 (in Chinese).
2010	1.57143	Yang, B., Zhong, Q. P., Lu, D. L., Lin, M. F., and Li, S. P. (2013). Analysis on distribution characteristics and nutritional status of nutrients of Qinzhou Bay in autumn. Environmental Science & Management 38(12), 40-44 (in Chinese).
2010	1.42857	Yang, B., Zhong, Q. P., Lu, D. L., Lin, M. F., and Li, S. P. (2013). Analysis on distribution characteristics and nutritional status of nutrients of Qinzhou Bay in autumn. Environmental Science & Management 38(12), 40-44 (in Chinese).
2010	1.28571	Yang, B., Zhong, Q. P., Lu, D. L., Lin, M. F., and Li, S. P. (2013). Analysis on distribution characteristics and nutritional status of nutrients of Qinzhou Bay in autumn. Environmental Science & Management 38(12), 40-44 (in Chinese).
2010	0.714286	Yang, B., Zhong, Q. P., Lu, D. L., Lin, M. F., and Li, S. P. (2013). Analysis on distribution characteristics and nutritional status of nutrients of Qinzhou Bay in autumn. Environmental Science & Management 38(12), 40-44 (in Chinese).
2010	0.428571	Yang, B., Zhong, Q. P., Lu, D. L., Lin, M. F., and Li, S. P. (2013). Analysis on distribution characteristics and nutritional status of nutrients of Qinzhou Bay in autumn. Environmental Science & Management 38(12), 40-44 (in Chinese).
2010	1	Yang, B., Zhong, Q. P., Lu, D. L., Lin, M. F., and Li, S. P. (2013). Analysis on distribution characteristics and nutritional status of nutrients of Qinzhou Bay in autumn. Environmental Science & Management 38(12), 40-44 (in Chinese).
2010	2.21429	Yang, B., Zhong, Q. P., Lu, D. L., Lin, M. F., and Li, S. P. (2013). Analysis on distribution characteristics and nutritional status of nutrients of Qinzhou Bay in autumn. Environmental Science & Management 38(12), 40-44 (in Chinese).
2010	1.5	Yang, B., Zhong, Q. P., Lu, D. L., Lin, M. F., and Li, S. P. (2013). Analysis on distribution characteristics and nutritional status of nutrients of Qinzhou Bay in autumn. Environmental Science & Management 38(12), 40-44 (in Chinese).
2010	0.714286	Zhang, R. C., Chen, X. Y., Lei, F., Zhuang, J. L., Ke, K., Jiang, F. J., et al. (2014). Eutrophication level assessment of Qinzhou Bay coastal waters in June. Journal of Guangxi Academy of Sciences 30(3), 170-175 (in Chinese).
2010	0.714286	Zhang, R. C., Chen, X. Y., Lei, F., Zhuang, J. L., Ke, K., Jiang, F. J., et al. (2014). Eutrophication level assessment of Qinzhou Bay coastal waters in June. Journal of Guangxi Academy of Sciences 30(3), 170-175 (in Chinese).
2010	0.714286	Zhang, R. C., Chen, X. Y., Lei, F., Zhuang, J. L., Ke, K., Jiang, F. J., et al. (2014). Eutrophication level assessment of Qinzhou Bay coastal waters in June. Journal of Guangxi Academy of Sciences 30(3), 170-175 (in Chinese).
2010	0.714286	Zhang, R. C., Chen, X. Y., Lei, F., Zhuang, J. L., Ke, K., Jiang, F. J., et al. (2014). Eutrophication level assessment of Qinzhou Bay coastal waters in June. Journal of Guangxi Academy of Sciences 30(3), 170-175 (in Chinese).
2010	0.714286	Zhang, R. C., Chen, X. Y., Lei, F., Zhuang, J. L., Ke, K., Jiang, F. J., et al. (2014). Eutrophication level assessment of Qinzhou Bay coastal waters in June. Journal of Guangxi Academy of Sciences 30(3), 170-175 (in Chinese).
2010	1.42857	Zhang, R. C., Chen, X. Y., Lei, F., Zhuang, J. L., Ke, K., Jiang, F. J., et al. (2014). Eutrophication level assessment of Qinzhou Bay coastal waters in June. Journal of Guangxi Academy of Sciences 30(3), 170-175 (in Chinese).
2010	0.714286	Zhang, R. C., Chen, X. Y., Lei, F., Zhuang, J. L., Ke, K., Jiang, F. J., et al. (2014). Eutrophication level assessment of Qinzhou Bay coastal waters in June. Journal of Guangxi Academy of Sciences 30(3), 170-175 (in Chinese).
2010	0	Zhang, R. C., Chen, X. Y., Lei, F., Zhuang, J. L., Ke, K., Jiang, F. J., et al. (2014). Eutrophication level assessment of Qinzhou Bay coastal waters in June. Journal of Guangxi Academy of Sciences 30(3), 170-175 (in Chinese).
2010	0.714286	Zhang, R. C., Chen, X. Y., Lei, F., Zhuang, J. L., Ke, K., Jiang, F. J., et al. (2014). Eutrophication level assessment of Qinzhou Bay coastal waters in June. Journal of Guangxi Academy of Sciences 30(3), 170-175 (in Chinese).
2010	0.714286	Zhang, R. C., Chen, X. Y., Lei, F., Zhuang, J. L., Ke, K., Jiang, F. J., et al. (2014). Eutrophication level assessment of Qinzhou Bay coastal waters in June. Journal of Guangxi Academy of Sciences 30(3), 170-175 (in Chinese).
2010	0.714286	Zhang, R. C., Chen, X. Y., Lei, F., Zhuang, J. L., Ke, K., Jiang, F. J., et al. (2014). Eutrophication level assessment of Qinzhou Bay coastal waters in June. Journal of Guangxi Academy of Sciences 30(3), 170-175 (in Chinese).
2010	0.714286	Zhang, R. C., Chen, X. Y., Lei, F., Zhuang, J. L., Ke, K., Jiang, F. J., et al. (2014). Eutrophication level assessment of Qinzhou Bay coastal waters in June. Journal of Guangxi Academy of Sciences 30(3), 170-175 (in Chinese).
2010	0.714286	Zhang, R. C., Chen, X. Y., Lei, F., Zhuang, J. L., Ke, K., Jiang, F. J., et al. (2014). Eutrophication level assessment of Qinzhou Bay coastal waters in June. Journal of Guangxi Academy of Sciences 30(3), 170-175 (in Chinese).
2010	0.714286	Zhang, R. C., Chen, X. Y., Lei, F., Zhuang, J. L., Ke, K., Jiang, F. J., et al. (2014). Eutrophication level assessment of Qinzhou Bay coastal waters in June. Journal of Guangxi Academy of Sciences 30(3), 170-175 (in Chinese).
2010	0	Zhang, R. C., Chen, X. Y., Lei, F., Zhuang, J. L., Ke, K., Jiang, F. J., et al. (2014). Eutrophication level assessment of Qinzhou Bay coastal waters in June. Journal of Guangxi Academy of Sciences 30(3), 170-175 (in Chinese).
2011	0	Zhuang, J. L., Jiang, F. J., Ke, K., Xu, M. B., Zhang, R. C., Wang, Y. B., et al. (2011). Monitoring and analysis on a seawater anomaly in Qinzhou Bay. Guangxi Sciences 18(3), 321-324 (in Chinese).
2011	0.114286	Li, X. F. (2015). The research on the ecological security assessment of Qinzhou Bay’s coastal zone. [Dissertation]. [Nanning]: Guangxi Teachers Education University, pp. 60-61 (in Chinese).
2011	0.142857	Li, X. F. (2015). The research on the ecological security assessment of Qinzhou Bay’s coastal zone. [Dissertation]. [Nanning]: Guangxi Teachers Education University, pp. 60-61 (in Chinese).
2011	0.514286	Li, X. F. (2015). The research on the ecological security assessment of Qinzhou Bay’s coastal zone. [Dissertation]. [Nanning]: Guangxi Teachers Education University, pp. 60-61 (in Chinese).
2011	0.735714	Li, X. F. (2015). The research on the ecological security assessment of Qinzhou Bay’s coastal zone. [Dissertation]. [Nanning]: Guangxi Teachers Education University, pp. 60-61 (in Chinese).
2011	0.571429	Li, X. F. (2015). The research on the ecological security assessment of Qinzhou Bay’s coastal zone. [Dissertation]. [Nanning]: Guangxi Teachers Education University, pp. 60-61 (in Chinese).
2011	0.614286	Li, X. F. (2015). The research on the ecological security assessment of Qinzhou Bay’s coastal zone. [Dissertation]. [Nanning]: Guangxi Teachers Education University, pp. 60-61 (in Chinese).
2011	0.8	Li, X. F. (2015). The research on the ecological security assessment of Qinzhou Bay’s coastal zone. [Dissertation]. [Nanning]: Guangxi Teachers Education University, pp. 60-61 (in Chinese).
2011	0.792857	Li, X. F. (2015). The research on the ecological security assessment of Qinzhou Bay’s coastal zone. [Dissertation]. [Nanning]: Guangxi Teachers Education University, pp. 60-61 (in Chinese).
2011	0.421429	Li, X. F. (2015). The research on the ecological security assessment of Qinzhou Bay’s coastal zone. [Dissertation]. [Nanning]: Guangxi Teachers Education University, pp. 60-61 (in Chinese).
2011	0.921429	Li, X. F. (2015). The research on the ecological security assessment of Qinzhou Bay’s coastal zone. [Dissertation]. [Nanning]: Guangxi Teachers Education University, pp. 60-61 (in Chinese).
2011	1.13571	Li, X. F. (2015). The research on the ecological security assessment of Qinzhou Bay’s coastal zone. [Dissertation]. [Nanning]: Guangxi Teachers Education University, pp. 60-61 (in Chinese).
2011	1.14286	Li, X. F. (2015). The research on the ecological security assessment of Qinzhou Bay’s coastal zone. [Dissertation]. [Nanning]: Guangxi Teachers Education University, pp. 60-61 (in Chinese).
2011	1.02143	Li, X. F. (2015). The research on the ecological security assessment of Qinzhou Bay’s coastal zone. [Dissertation]. [Nanning]: Guangxi Teachers Education University, pp. 60-61 (in Chinese).
2011	1	Li, X. F. (2015). The research on the ecological security assessment of Qinzhou Bay’s coastal zone. [Dissertation]. [Nanning]: Guangxi Teachers Education University, pp. 60-61 (in Chinese).
2011	0.992857	Li, X. F. (2015). The research on the ecological security assessment of Qinzhou Bay’s coastal zone. [Dissertation]. [Nanning]: Guangxi Teachers Education University, pp. 60-61 (in Chinese).
2011	1.35714	Li, X. F. (2015). The research on the ecological security assessment of Qinzhou Bay’s coastal zone. [Dissertation]. [Nanning]: Guangxi Teachers Education University, pp. 61-64 (in Chinese).
2011	1.07143	Li, X. F. (2015). The research on the ecological security assessment of Qinzhou Bay’s coastal zone. [Dissertation]. [Nanning]: Guangxi Teachers Education University, pp. 61-64 (in Chinese).
2011	10	Li, X. F. (2015). The research on the ecological security assessment of Qinzhou Bay’s coastal zone. [Dissertation]. [Nanning]: Guangxi Teachers Education University, pp. 61-64 (in Chinese).
2011	10	Li, X. F. (2015). The research on the ecological security assessment of Qinzhou Bay’s coastal zone. [Dissertation]. [Nanning]: Guangxi Teachers Education University, pp. 61-64 (in Chinese).
2011	0.571429	Li, X. F. (2015). The research on the ecological security assessment of Qinzhou Bay’s coastal zone. [Dissertation]. [Nanning]: Guangxi Teachers Education University, pp. 61-64 (in Chinese).
2011	0.571429	Li, X. F. (2015). The research on the ecological security assessment of Qinzhou Bay’s coastal zone. [Dissertation]. [Nanning]: Guangxi Teachers Education University, pp. 61-64 (in Chinese).
2011	0.571429	Li, X. F. (2015). The research on the ecological security assessment of Qinzhou Bay’s coastal zone. [Dissertation]. [Nanning]: Guangxi Teachers Education University, pp. 61-64 (in Chinese).
2011	1.21429	Li, X. F. (2015). The research on the ecological security assessment of Qinzhou Bay’s coastal zone. [Dissertation]. [Nanning]: Guangxi Teachers Education University, pp. 61-64 (in Chinese).
2011	1.5	Li, X. F. (2015). The research on the ecological security assessment of Qinzhou Bay’s coastal zone. [Dissertation]. [Nanning]: Guangxi Teachers Education University, pp. 61-64 (in Chinese).
2011	1.42857	Li, X. F. (2015). The research on the ecological security assessment of Qinzhou Bay’s coastal zone. [Dissertation]. [Nanning]: Guangxi Teachers Education University, pp. 61-64 (in Chinese).
2011	4.21429	Li, X. F. (2015). The research on the ecological security assessment of Qinzhou Bay’s coastal zone. [Dissertation]. [Nanning]: Guangxi Teachers Education University, pp. 61-64 (in Chinese).
2011	3.71429	Li, X. F. (2015). The research on the ecological security assessment of Qinzhou Bay’s coastal zone. [Dissertation]. [Nanning]: Guangxi Teachers Education University, pp. 61-64 (in Chinese).
2011	2.78571	Li, X. F. (2015). The research on the ecological security assessment of Qinzhou Bay’s coastal zone. [Dissertation]. [Nanning]: Guangxi Teachers Education University, pp. 61-64 (in Chinese).
2011	2.78571	Li, X. F. (2015). The research on the ecological security assessment of Qinzhou Bay’s coastal zone. [Dissertation]. [Nanning]: Guangxi Teachers Education University, pp. 61-64 (in Chinese).
2011	0.657143	Li, X. F. (2015). The research on the ecological security assessment of Qinzhou Bay’s coastal zone. [Dissertation]. [Nanning]: Guangxi Teachers Education University, pp. 61-64 (in Chinese).
2011	0.85	Li, X. F. (2015). The research on the ecological security assessment of Qinzhou Bay’s coastal zone. [Dissertation]. [Nanning]: Guangxi Teachers Education University, pp. 61-64 (in Chinese).
2011	1.85	Li, X. F. (2015). The research on the ecological security assessment of Qinzhou Bay’s coastal zone. [Dissertation]. [Nanning]: Guangxi Teachers Education University, pp. 61-64 (in Chinese).
2011	0.728571	Li, X. F. (2015). The research on the ecological security assessment of Qinzhou Bay’s coastal zone. [Dissertation]. [Nanning]: Guangxi Teachers Education University, pp. 61-64 (in Chinese).
2011	1.00714	Li, X. F. (2015). The research on the ecological security assessment of Qinzhou Bay’s coastal zone. [Dissertation]. [Nanning]: Guangxi Teachers Education University, pp. 61-64 (in Chinese).
2011	0.935714	Li, X. F. (2015). The research on the ecological security assessment of Qinzhou Bay’s coastal zone. [Dissertation]. [Nanning]: Guangxi Teachers Education University, pp. 61-64 (in Chinese).
2011	1.84286	Li, X. F. (2015). The research on the ecological security assessment of Qinzhou Bay’s coastal zone. [Dissertation]. [Nanning]: Guangxi Teachers Education University, pp. 61-64 (in Chinese).
2011	3.65714	Li, X. F. (2015). The research on the ecological security assessment of Qinzhou Bay’s coastal zone. [Dissertation]. [Nanning]: Guangxi Teachers Education University, pp. 61-64 (in Chinese).
2011	3.47857	Li, X. F. (2015). The research on the ecological security assessment of Qinzhou Bay’s coastal zone. [Dissertation]. [Nanning]: Guangxi Teachers Education University, pp. 61-64 (in Chinese).
2011	3.41429	Li, X. F. (2015). The research on the ecological security assessment of Qinzhou Bay’s coastal zone. [Dissertation]. [Nanning]: Guangxi Teachers Education University, pp. 61-64 (in Chinese).
2011	2.47143	Li, X. F. (2015). The research on the ecological security assessment of Qinzhou Bay’s coastal zone. [Dissertation]. [Nanning]: Guangxi Teachers Education University, pp. 61-64 (in Chinese).
2011	2.99286	Li, X. F. (2015). The research on the ecological security assessment of Qinzhou Bay’s coastal zone. [Dissertation]. [Nanning]: Guangxi Teachers Education University, pp. 61-64 (in Chinese).
2011	3.20714	Li, X. F. (2015). The research on the ecological security assessment of Qinzhou Bay’s coastal zone. [Dissertation]. [Nanning]: Guangxi Teachers Education University, pp. 61-64 (in Chinese).
2011	2.33571	Li, X. F. (2015). The research on the ecological security assessment of Qinzhou Bay’s coastal zone. [Dissertation]. [Nanning]: Guangxi Teachers Education University, pp. 61-64 (in Chinese).
2012	0.314286	Li, X. F. (2015). The research on the ecological security assessment of Qinzhou Bay’s coastal zone. [Dissertation]. [Nanning]: Guangxi Teachers Education University, pp. 54-56 (in Chinese).
2012	0.364286	Li, X. F. (2015). The research on the ecological security assessment of Qinzhou Bay’s coastal zone. [Dissertation]. [Nanning]: Guangxi Teachers Education University, pp. 54-56 (in Chinese).
2012	0.485714	Li, X. F. (2015). The research on the ecological security assessment of Qinzhou Bay’s coastal zone. [Dissertation]. [Nanning]: Guangxi Teachers Education University, pp. 54-56 (in Chinese).
2012	0.364286	Li, X. F. (2015). The research on the ecological security assessment of Qinzhou Bay’s coastal zone. [Dissertation]. [Nanning]: Guangxi Teachers Education University, pp. 54-56 (in Chinese).
2012	0.564286	Li, X. F. (2015). The research on the ecological security assessment of Qinzhou Bay’s coastal zone. [Dissertation]. [Nanning]: Guangxi Teachers Education University, pp. 54-56 (in Chinese).
2012	0.478571	Li, X. F. (2015). The research on the ecological security assessment of Qinzhou Bay’s coastal zone. [Dissertation]. [Nanning]: Guangxi Teachers Education University, pp. 54-56 (in Chinese).
2012	0.557143	Li, X. F. (2015). The research on the ecological security assessment of Qinzhou Bay’s coastal zone. [Dissertation]. [Nanning]: Guangxi Teachers Education University, pp. 54-56 (in Chinese).
2012	0.435714	Li, X. F. (2015). The research on the ecological security assessment of Qinzhou Bay’s coastal zone. [Dissertation]. [Nanning]: Guangxi Teachers Education University, pp. 54-56 (in Chinese).
2012	1.59286	Li, X. F. (2015). The research on the ecological security assessment of Qinzhou Bay’s coastal zone. [Dissertation]. [Nanning]: Guangxi Teachers Education University, pp. 54-56 (in Chinese).
2012	3.85	Li, X. F. (2015). The research on the ecological security assessment of Qinzhou Bay’s coastal zone. [Dissertation]. [Nanning]: Guangxi Teachers Education University, pp. 54-56 (in Chinese).
2012	3.56429	Li, X. F. (2015). The research on the ecological security assessment of Qinzhou Bay’s coastal zone. [Dissertation]. [Nanning]: Guangxi Teachers Education University, pp. 54-56 (in Chinese).
2012	3.42143	Li, X. F. (2015). The research on the ecological security assessment of Qinzhou Bay’s coastal zone. [Dissertation]. [Nanning]: Guangxi Teachers Education University, pp. 54-56 (in Chinese).
2012	3.59286	Li, X. F. (2015). The research on the ecological security assessment of Qinzhou Bay’s coastal zone. [Dissertation]. [Nanning]: Guangxi Teachers Education University, pp. 54-56 (in Chinese).
2012	3.53571	Li, X. F. (2015). The research on the ecological security assessment of Qinzhou Bay’s coastal zone. [Dissertation]. [Nanning]: Guangxi Teachers Education University, pp. 54-56 (in Chinese).
2012	8.57143	Li, X. F. (2015). The research on the ecological security assessment of Qinzhou Bay’s coastal zone. [Dissertation]. [Nanning]: Guangxi Teachers Education University, pp. 54-56 (in Chinese).
2012	6.85714	Li, X. F. (2015). The research on the ecological security assessment of Qinzhou Bay’s coastal zone. [Dissertation]. [Nanning]: Guangxi Teachers Education University, pp. 54-56 (in Chinese).
2012	6.92857	Li, X. F. (2015). The research on the ecological security assessment of Qinzhou Bay’s coastal zone. [Dissertation]. [Nanning]: Guangxi Teachers Education University, pp. 54-56 (in Chinese).
2012	0.542857	Li, X. F. (2015). The research on the ecological security assessment of Qinzhou Bay’s coastal zone. [Dissertation]. [Nanning]: Guangxi Teachers Education University, pp. 54-56 (in Chinese).
2012	0.814286	Li, X. F. (2015). The research on the ecological security assessment of Qinzhou Bay’s coastal zone. [Dissertation]. [Nanning]: Guangxi Teachers Education University, pp. 54-56 (in Chinese).
2012	0.785714	Li, X. F. (2015). The research on the ecological security assessment of Qinzhou Bay’s coastal zone. [Dissertation]. [Nanning]: Guangxi Teachers Education University, pp. 54-56 (in Chinese).
2012	0.764286	Li, X. F. (2015). The research on the ecological security assessment of Qinzhou Bay’s coastal zone. [Dissertation]. [Nanning]: Guangxi Teachers Education University, pp. 54-56 (in Chinese).
2012	0.828571	Li, X. F. (2015). The research on the ecological security assessment of Qinzhou Bay’s coastal zone. [Dissertation]. [Nanning]: Guangxi Teachers Education University, pp. 54-56 (in Chinese).
2012	0.828571	Li, X. F. (2015). The research on the ecological security assessment of Qinzhou Bay’s coastal zone. [Dissertation]. [Nanning]: Guangxi Teachers Education University, pp. 54-56 (in Chinese).
2012	1.27857	Li, X. F. (2015). The research on the ecological security assessment of Qinzhou Bay’s coastal zone. [Dissertation]. [Nanning]: Guangxi Teachers Education University, pp. 54-56 (in Chinese).
2012	1.37143	Li, X. F. (2015). The research on the ecological security assessment of Qinzhou Bay’s coastal zone. [Dissertation]. [Nanning]: Guangxi Teachers Education University, pp. 54-56 (in Chinese).
2012	0.478571	Li, X. F. (2015). The research on the ecological security assessment of Qinzhou Bay’s coastal zone. [Dissertation]. [Nanning]: Guangxi Teachers Education University, pp. 54-56 (in Chinese).
2012	1.21429	Li, X. F. (2015). The research on the ecological security assessment of Qinzhou Bay’s coastal zone. [Dissertation]. [Nanning]: Guangxi Teachers Education University, pp. 54-56 (in Chinese).
2012	3.5	Li, X. F. (2015). The research on the ecological security assessment of Qinzhou Bay’s coastal zone. [Dissertation]. [Nanning]: Guangxi Teachers Education University, pp. 56-59 (in Chinese).
2012	2.28571	Li, X. F. (2015). The research on the ecological security assessment of Qinzhou Bay’s coastal zone. [Dissertation]. [Nanning]: Guangxi Teachers Education University, pp. 56-59 (in Chinese).
2012	0.785714	Li, X. F. (2015). The research on the ecological security assessment of Qinzhou Bay’s coastal zone. [Dissertation]. [Nanning]: Guangxi Teachers Education University, pp. 56-59 (in Chinese).
2012	1.78571	Li, X. F. (2015). The research on the ecological security assessment of Qinzhou Bay’s coastal zone. [Dissertation]. [Nanning]: Guangxi Teachers Education University, pp. 56-59 (in Chinese).
2012	2.42857	Li, X. F. (2015). The research on the ecological security assessment of Qinzhou Bay’s coastal zone. [Dissertation]. [Nanning]: Guangxi Teachers Education University, pp. 56-59 (in Chinese).
2012	2.07143	Li, X. F. (2015). The research on the ecological security assessment of Qinzhou Bay’s coastal zone. [Dissertation]. [Nanning]: Guangxi Teachers Education University, pp. 56-59 (in Chinese).
2012	1.42857	Li, X. F. (2015). The research on the ecological security assessment of Qinzhou Bay’s coastal zone. [Dissertation]. [Nanning]: Guangxi Teachers Education University, pp. 56-59 (in Chinese).
2012	4.14286	Li, X. F. (2015). The research on the ecological security assessment of Qinzhou Bay’s coastal zone. [Dissertation]. [Nanning]: Guangxi Teachers Education University, pp. 56-59 (in Chinese).
2012	4.07143	Li, X. F. (2015). The research on the ecological security assessment of Qinzhou Bay’s coastal zone. [Dissertation]. [Nanning]: Guangxi Teachers Education University, pp. 56-59 (in Chinese).
2012	3.57143	Li, X. F. (2015). The research on the ecological security assessment of Qinzhou Bay’s coastal zone. [Dissertation]. [Nanning]: Guangxi Teachers Education University, pp. 56-59 (in Chinese).
2012	2	Li, X. F. (2015). The research on the ecological security assessment of Qinzhou Bay’s coastal zone. [Dissertation]. [Nanning]: Guangxi Teachers Education University, pp. 56-59 (in Chinese).
2012	2	Li, X. F. (2015). The research on the ecological security assessment of Qinzhou Bay’s coastal zone. [Dissertation]. [Nanning]: Guangxi Teachers Education University, pp. 56-59 (in Chinese).
2012	1.21429	Li, X. F. (2015). The research on the ecological security assessment of Qinzhou Bay’s coastal zone. [Dissertation]. [Nanning]: Guangxi Teachers Education University, pp. 56-59 (in Chinese).
2012	1	Li, X. F. (2015). The research on the ecological security assessment of Qinzhou Bay’s coastal zone. [Dissertation]. [Nanning]: Guangxi Teachers Education University, pp. 56-59 (in Chinese).
2012	13	Li, X. F. (2015). The research on the ecological security assessment of Qinzhou Bay’s coastal zone. [Dissertation]. [Nanning]: Guangxi Teachers Education University, pp. 56-59 (in Chinese).
2012	9.78571	Li, X. F. (2015). The research on the ecological security assessment of Qinzhou Bay’s coastal zone. [Dissertation]. [Nanning]: Guangxi Teachers Education University, pp. 56-59 (in Chinese).
2012	9.14286	Li, X. F. (2015). The research on the ecological security assessment of Qinzhou Bay’s coastal zone. [Dissertation]. [Nanning]: Guangxi Teachers Education University, pp. 56-59 (in Chinese).
2012	9.5	Li, X. F. (2015). The research on the ecological security assessment of Qinzhou Bay’s coastal zone. [Dissertation]. [Nanning]: Guangxi Teachers Education University, pp. 56-59 (in Chinese).
2012	14.8571	Li, X. F. (2015). The research on the ecological security assessment of Qinzhou Bay’s coastal zone. [Dissertation]. [Nanning]: Guangxi Teachers Education University, pp. 56-59 (in Chinese).
2012	6	Li, X. F. (2015). The research on the ecological security assessment of Qinzhou Bay’s coastal zone. [Dissertation]. [Nanning]: Guangxi Teachers Education University, pp. 56-59 (in Chinese).
2012	5.92857	Li, X. F. (2015). The research on the ecological security assessment of Qinzhou Bay’s coastal zone. [Dissertation]. [Nanning]: Guangxi Teachers Education University, pp. 56-59 (in Chinese).
2012	3.92857	Li, X. F. (2015). The research on the ecological security assessment of Qinzhou Bay’s coastal zone. [Dissertation]. [Nanning]: Guangxi Teachers Education University, pp. 56-59 (in Chinese).
2012	3.42857	Li, X. F. (2015). The research on the ecological security assessment of Qinzhou Bay’s coastal zone. [Dissertation]. [Nanning]: Guangxi Teachers Education University, pp. 56-59 (in Chinese).
2012	2.85714	Li, X. F. (2015). The research on the ecological security assessment of Qinzhou Bay’s coastal zone. [Dissertation]. [Nanning]: Guangxi Teachers Education University, pp. 56-59 (in Chinese).
2012	3.21429	Li, X. F. (2015). The research on the ecological security assessment of Qinzhou Bay’s coastal zone. [Dissertation]. [Nanning]: Guangxi Teachers Education University, pp. 56-59 (in Chinese).
2012	3.07143	Li, X. F. (2015). The research on the ecological security assessment of Qinzhou Bay’s coastal zone. [Dissertation]. [Nanning]: Guangxi Teachers Education University, pp. 56-59 (in Chinese).
2012	2.78571	Li, X. F. (2015). The research on the ecological security assessment of Qinzhou Bay’s coastal zone. [Dissertation]. [Nanning]: Guangxi Teachers Education University, pp. 56-59 (in Chinese).
2012	3	Li, X. F. (2015). The research on the ecological security assessment of Qinzhou Bay’s coastal zone. [Dissertation]. [Nanning]: Guangxi Teachers Education University, pp. 56-59 (in Chinese).
2013	0.25	Li, X. F. (2015). The research on the ecological security assessment of Qinzhou Bay’s coastal zone. [Dissertation]. [Nanning]: Guangxi Teachers Education University, pp. 48-50 (in Chinese).
2013	0.628571	Li, X. F. (2015). The research on the ecological security assessment of Qinzhou Bay’s coastal zone. [Dissertation]. [Nanning]: Guangxi Teachers Education University, pp. 48-50 (in Chinese).
2013	0.871429	Li, X. F. (2015). The research on the ecological security assessment of Qinzhou Bay’s coastal zone. [Dissertation]. [Nanning]: Guangxi Teachers Education University, pp. 48-50 (in Chinese).
2013	4.21429	Li, X. F. (2015). The research on the ecological security assessment of Qinzhou Bay’s coastal zone. [Dissertation]. [Nanning]: Guangxi Teachers Education University, pp. 48-50 (in Chinese).
2013	3.47143	Li, X. F. (2015). The research on the ecological security assessment of Qinzhou Bay’s coastal zone. [Dissertation]. [Nanning]: Guangxi Teachers Education University, pp. 48-50 (in Chinese).
2013	0.2	Li, X. F. (2015). The research on the ecological security assessment of Qinzhou Bay’s coastal zone. [Dissertation]. [Nanning]: Guangxi Teachers Education University, pp. 48-50 (in Chinese).
2013	4.08571	Li, X. F. (2015). The research on the ecological security assessment of Qinzhou Bay’s coastal zone. [Dissertation]. [Nanning]: Guangxi Teachers Education University, pp. 48-50 (in Chinese).
2013	11.9286	Li, X. F. (2015). The research on the ecological security assessment of Qinzhou Bay’s coastal zone. [Dissertation]. [Nanning]: Guangxi Teachers Education University, pp. 48-50 (in Chinese).
2013	14.9286	Li, X. F. (2015). The research on the ecological security assessment of Qinzhou Bay’s coastal zone. [Dissertation]. [Nanning]: Guangxi Teachers Education University, pp. 48-50 (in Chinese).
2013	3.12143	Li, X. F. (2015). The research on the ecological security assessment of Qinzhou Bay’s coastal zone. [Dissertation]. [Nanning]: Guangxi Teachers Education University, pp. 48-50 (in Chinese).
2013	2.85714	Li, X. F. (2015). The research on the ecological security assessment of Qinzhou Bay’s coastal zone. [Dissertation]. [Nanning]: Guangxi Teachers Education University, pp. 48-50 (in Chinese).
2013	2.54286	Li, X. F. (2015). The research on the ecological security assessment of Qinzhou Bay’s coastal zone. [Dissertation]. [Nanning]: Guangxi Teachers Education University, pp. 48-50 (in Chinese).
2013	3.41429	Li, X. F. (2015). The research on the ecological security assessment of Qinzhou Bay’s coastal zone. [Dissertation]. [Nanning]: Guangxi Teachers Education University, pp. 48-50 (in Chinese).
2013	4.24286	Li, X. F. (2015). The research on the ecological security assessment of Qinzhou Bay’s coastal zone. [Dissertation]. [Nanning]: Guangxi Teachers Education University, pp. 48-50 (in Chinese).
2013	2.10714	Li, X. F. (2015). The research on the ecological security assessment of Qinzhou Bay’s coastal zone. [Dissertation]. [Nanning]: Guangxi Teachers Education University, pp. 48-50 (in Chinese).
2013	5.66429	Li, X. F. (2015). The research on the ecological security assessment of Qinzhou Bay’s coastal zone. [Dissertation]. [Nanning]: Guangxi Teachers Education University, pp. 48-50 (in Chinese).
2013	1.3	Li, X. F. (2015). The research on the ecological security assessment of Qinzhou Bay’s coastal zone. [Dissertation]. [Nanning]: Guangxi Teachers Education University, pp. 48-50 (in Chinese).
2013	1.32143	Li, X. F. (2015). The research on the ecological security assessment of Qinzhou Bay’s coastal zone. [Dissertation]. [Nanning]: Guangxi Teachers Education University, pp. 48-50 (in Chinese).
2013	1.28571	Li, X. F. (2015). The research on the ecological security assessment of Qinzhou Bay’s coastal zone. [Dissertation]. [Nanning]: Guangxi Teachers Education University, pp. 48-50 (in Chinese).
2013	4.35	Li, X. F. (2015). The research on the ecological security assessment of Qinzhou Bay’s coastal zone. [Dissertation]. [Nanning]: Guangxi Teachers Education University, pp. 48-50 (in Chinese).
2013	2.57143	Li, X. F. (2015). The research on the ecological security assessment of Qinzhou Bay’s coastal zone. [Dissertation]. [Nanning]: Guangxi Teachers Education University, pp. 50-53 (in Chinese).
2013	2.57143	Li, X. F. (2015). The research on the ecological security assessment of Qinzhou Bay’s coastal zone. [Dissertation]. [Nanning]: Guangxi Teachers Education University, pp. 50-53 (in Chinese).
2013	0.785714	Li, X. F. (2015). The research on the ecological security assessment of Qinzhou Bay’s coastal zone. [Dissertation]. [Nanning]: Guangxi Teachers Education University, pp. 50-53 (in Chinese).
2013	1.78571	Li, X. F. (2015). The research on the ecological security assessment of Qinzhou Bay’s coastal zone. [Dissertation]. [Nanning]: Guangxi Teachers Education University, pp. 50-53 (in Chinese).
2013	1.07143	Li, X. F. (2015). The research on the ecological security assessment of Qinzhou Bay’s coastal zone. [Dissertation]. [Nanning]: Guangxi Teachers Education University, pp. 50-53 (in Chinese).
2013	1.85714	Li, X. F. (2015). The research on the ecological security assessment of Qinzhou Bay’s coastal zone. [Dissertation]. [Nanning]: Guangxi Teachers Education University, pp. 50-53 (in Chinese).
2013	1	Li, X. F. (2015). The research on the ecological security assessment of Qinzhou Bay’s coastal zone. [Dissertation]. [Nanning]: Guangxi Teachers Education University, pp. 50-53 (in Chinese).
2013	0.928571	Li, X. F. (2015). The research on the ecological security assessment of Qinzhou Bay’s coastal zone. [Dissertation]. [Nanning]: Guangxi Teachers Education University, pp. 50-53 (in Chinese).
2013	7.35714	Li, X. F. (2015). The research on the ecological security assessment of Qinzhou Bay’s coastal zone. [Dissertation]. [Nanning]: Guangxi Teachers Education University, pp. 50-53 (in Chinese).
2013	5.28571	Li, X. F. (2015). The research on the ecological security assessment of Qinzhou Bay’s coastal zone. [Dissertation]. [Nanning]: Guangxi Teachers Education University, pp. 50-53 (in Chinese).
2013	5.71429	Li, X. F. (2015). The research on the ecological security assessment of Qinzhou Bay’s coastal zone. [Dissertation]. [Nanning]: Guangxi Teachers Education University, pp. 50-53 (in Chinese).
2013	4.5	Li, X. F. (2015). The research on the ecological security assessment of Qinzhou Bay’s coastal zone. [Dissertation]. [Nanning]: Guangxi Teachers Education University, pp. 50-53 (in Chinese).
2013	4.42857	Li, X. F. (2015). The research on the ecological security assessment of Qinzhou Bay’s coastal zone. [Dissertation]. [Nanning]: Guangxi Teachers Education University, pp. 50-53 (in Chinese).
2013	3.35714	Li, X. F. (2015). The research on the ecological security assessment of Qinzhou Bay’s coastal zone. [Dissertation]. [Nanning]: Guangxi Teachers Education University, pp. 50-53 (in Chinese).
2013	3.21429	Li, X. F. (2015). The research on the ecological security assessment of Qinzhou Bay’s coastal zone. [Dissertation]. [Nanning]: Guangxi Teachers Education University, pp. 50-53 (in Chinese).
2013	7.5	Li, X. F. (2015). The research on the ecological security assessment of Qinzhou Bay’s coastal zone. [Dissertation]. [Nanning]: Guangxi Teachers Education University, pp. 50-53 (in Chinese).
2013	6.5	Li, X. F. (2015). The research on the ecological security assessment of Qinzhou Bay’s coastal zone. [Dissertation]. [Nanning]: Guangxi Teachers Education University, pp. 50-53 (in Chinese).
2013	4.35714	Li, X. F. (2015). The research on the ecological security assessment of Qinzhou Bay’s coastal zone. [Dissertation]. [Nanning]: Guangxi Teachers Education University, pp. 50-53 (in Chinese).
2013	3.45714	Li, X. F. (2015). The research on the ecological security assessment of Qinzhou Bay’s coastal zone. [Dissertation]. [Nanning]: Guangxi Teachers Education University, pp. 50-53 (in Chinese).
2013	3.00714	Li, X. F. (2015). The research on the ecological security assessment of Qinzhou Bay’s coastal zone. [Dissertation]. [Nanning]: Guangxi Teachers Education University, pp. 50-53 (in Chinese).
2013	3	Li, X. F. (2015). The research on the ecological security assessment of Qinzhou Bay’s coastal zone. [Dissertation]. [Nanning]: Guangxi Teachers Education University, pp. 50-53 (in Chinese).
2013	3.15	Li, X. F. (2015). The research on the ecological security assessment of Qinzhou Bay’s coastal zone. [Dissertation]. [Nanning]: Guangxi Teachers Education University, pp. 50-53 (in Chinese).
2013	3.23571	Li, X. F. (2015). The research on the ecological security assessment of Qinzhou Bay’s coastal zone. [Dissertation]. [Nanning]: Guangxi Teachers Education University, pp. 50-53 (in Chinese).
2013	3.46429	Li, X. F. (2015). The research on the ecological security assessment of Qinzhou Bay’s coastal zone. [Dissertation]. [Nanning]: Guangxi Teachers Education University, pp. 50-53 (in Chinese).
2013	3.06429	Li, X. F. (2015). The research on the ecological security assessment of Qinzhou Bay’s coastal zone. [Dissertation]. [Nanning]: Guangxi Teachers Education University, pp. 50-53 (in Chinese).
2013	3.10714	Li, X. F. (2015). The research on the ecological security assessment of Qinzhou Bay’s coastal zone. [Dissertation]. [Nanning]: Guangxi Teachers Education University, pp. 50-53 (in Chinese).
2013	3.22143	Li, X. F. (2015). The research on the ecological security assessment of Qinzhou Bay’s coastal zone. [Dissertation]. [Nanning]: Guangxi Teachers Education University, pp. 50-53 (in Chinese).
2013	3.03571	Li, X. F. (2015). The research on the ecological security assessment of Qinzhou Bay’s coastal zone. [Dissertation]. [Nanning]: Guangxi Teachers Education University, pp. 50-53 (in Chinese).
2013	2.85	Li, X. F. (2015). The research on the ecological security assessment of Qinzhou Bay’s coastal zone. [Dissertation]. [Nanning]: Guangxi Teachers Education University, pp. 50-53 (in Chinese).

## Sheet: NH4
Year	NH4 (µM)	References
1990	4.25	Wei, M. X., and He, B. M. (2008). Change trend of water environmental index in last 20a of Qinzhou Bay Ⅴ. Biomass distribution of phytoplankton and effect factors. Marine Environmental Science 27(3), 253-257 (in Chinese).
1990	3.92	Wei, M. X., and He, B. M. (2008). Change trend of water environmental index in last 20a of Qinzhou Bay Ⅴ. Biomass distribution of phytoplankton and effect factors. Marine Environmental Science 27(3), 253-257 (in Chinese).
1998	1.5	Wei, M. X., and He, B. M. (2008). Change trend of water environmental index in last 20a of Qinzhou Bay Ⅴ. Biomass distribution of phytoplankton and effect factors. Marine Environmental Science 27(3), 253-257 (in Chinese).
1999	1.07	Wei, M. X., and He, B. M. (2008). Change trend of water environmental index in last 20a of Qinzhou Bay Ⅴ. Biomass distribution of phytoplankton and effect factors. Marine Environmental Science 27(3), 253-257 (in Chinese).
2003	0.0027	Wei, M. X., and He, B. M. (2008). Change trend of water environmental index in last 20a of Qinzhou Bay Ⅴ. Biomass distribution of phytoplankton and effect factors. Marine Environmental Science 27(3), 253-257 (in Chinese).
2003	0.56	Wei, M. X., and He, B. M. (2008). Change trend of water environmental index in last 20a of Qinzhou Bay Ⅴ. Biomass distribution of phytoplankton and effect factors. Marine Environmental Science 27(3), 253-257 (in Chinese).
2004	0.642857	Li, X. F. (2015). The research on the ecological security assessment of Qinzhou Bay’s coastal zone. [Dissertation]. [Nanning]: Guangxi Teachers Education University, pp. 84 (in Chinese).
2004	0.571429	Li, X. F. (2015). The research on the ecological security assessment of Qinzhou Bay’s coastal zone. [Dissertation]. [Nanning]: Guangxi Teachers Education University, pp. 84 (in Chinese).
2004	2.14286	Li, X. F. (2015). The research on the ecological security assessment of Qinzhou Bay’s coastal zone. [Dissertation]. [Nanning]: Guangxi Teachers Education University, pp. 84 (in Chinese).
2004	2.35714	Li, X. F. (2015). The research on the ecological security assessment of Qinzhou Bay’s coastal zone. [Dissertation]. [Nanning]: Guangxi Teachers Education University, pp. 84 (in Chinese).
2004	0.428571	Li, X. F. (2015). The research on the ecological security assessment of Qinzhou Bay’s coastal zone. [Dissertation]. [Nanning]: Guangxi Teachers Education University, pp. 84 (in Chinese).
2004	1.14286	Li, X. F. (2015). The research on the ecological security assessment of Qinzhou Bay’s coastal zone. [Dissertation]. [Nanning]: Guangxi Teachers Education University, pp. 84 (in Chinese).
2004	0.428571	Li, X. F. (2015). The research on the ecological security assessment of Qinzhou Bay’s coastal zone. [Dissertation]. [Nanning]: Guangxi Teachers Education University, pp. 84 (in Chinese).
2005	1.5	Li, X. F. (2015). The research on the ecological security assessment of Qinzhou Bay’s coastal zone. [Dissertation]. [Nanning]: Guangxi Teachers Education University, pp. 82 (in Chinese).
2005	0.642857	Li, X. F. (2015). The research on the ecological security assessment of Qinzhou Bay’s coastal zone. [Dissertation]. [Nanning]: Guangxi Teachers Education University, pp. 82 (in Chinese).
2005	0.857143	Li, X. F. (2015). The research on the ecological security assessment of Qinzhou Bay’s coastal zone. [Dissertation]. [Nanning]: Guangxi Teachers Education University, pp. 82 (in Chinese).
2005	3.5	Li, X. F. (2015). The research on the ecological security assessment of Qinzhou Bay’s coastal zone. [Dissertation]. [Nanning]: Guangxi Teachers Education University, pp. 81 (in Chinese).
2005	1	Li, X. F. (2015). The research on the ecological security assessment of Qinzhou Bay’s coastal zone. [Dissertation]. [Nanning]: Guangxi Teachers Education University, pp. 81 (in Chinese).
2005	0.928571	Li, X. F. (2015). The research on the ecological security assessment of Qinzhou Bay’s coastal zone. [Dissertation]. [Nanning]: Guangxi Teachers Education University, pp. 81 (in Chinese).
2005	1.57143	Li, X. F. (2015). The research on the ecological security assessment of Qinzhou Bay’s coastal zone. [Dissertation]. [Nanning]: Guangxi Teachers Education University, pp. 81 (in Chinese).
2005	0.357143	Li, X. F. (2015). The research on the ecological security assessment of Qinzhou Bay’s coastal zone. [Dissertation]. [Nanning]: Guangxi Teachers Education University, pp. 81 (in Chinese).
2006	2.85714	Li, X. F. (2015). The research on the ecological security assessment of Qinzhou Bay’s coastal zone. [Dissertation]. [Nanning]: Guangxi Teachers Education University, pp. 78 (in Chinese).
2006	1.07143	Li, X. F. (2015). The research on the ecological security assessment of Qinzhou Bay’s coastal zone. [Dissertation]. [Nanning]: Guangxi Teachers Education University, pp. 78 (in Chinese).
2006	1.57143	Li, X. F. (2015). The research on the ecological security assessment of Qinzhou Bay’s coastal zone. [Dissertation]. [Nanning]: Guangxi Teachers Education University, pp. 78 (in Chinese).
2006	2.35714	Li, X. F. (2015). The research on the ecological security assessment of Qinzhou Bay’s coastal zone. [Dissertation]. [Nanning]: Guangxi Teachers Education University, pp. 78 (in Chinese).
2006	2.71429	Li, X. F. (2015). The research on the ecological security assessment of Qinzhou Bay’s coastal zone. [Dissertation]. [Nanning]: Guangxi Teachers Education University, pp. 78 (in Chinese).
2006	5.42857	Li, X. F. (2015). The research on the ecological security assessment of Qinzhou Bay’s coastal zone. [Dissertation]. [Nanning]: Guangxi Teachers Education University, pp. 80 (in Chinese).
2006	7.14286	Li, X. F. (2015). The research on the ecological security assessment of Qinzhou Bay’s coastal zone. [Dissertation]. [Nanning]: Guangxi Teachers Education University, pp. 80 (in Chinese).
2006	6.35714	Li, X. F. (2015). The research on the ecological security assessment of Qinzhou Bay’s coastal zone. [Dissertation]. [Nanning]: Guangxi Teachers Education University, pp. 80 (in Chinese).
2006	5.57143	Li, X. F. (2015). The research on the ecological security assessment of Qinzhou Bay’s coastal zone. [Dissertation]. [Nanning]: Guangxi Teachers Education University, pp. 80 (in Chinese).
2006	5.78571	Li, X. F. (2015). The research on the ecological security assessment of Qinzhou Bay’s coastal zone. [Dissertation]. [Nanning]: Guangxi Teachers Education University, pp. 80 (in Chinese).
2006	6.21429	Li, X. F. (2015). The research on the ecological security assessment of Qinzhou Bay’s coastal zone. [Dissertation]. [Nanning]: Guangxi Teachers Education University, pp. 80 (in Chinese).
2006	5.64286	Li, X. F. (2015). The research on the ecological security assessment of Qinzhou Bay’s coastal zone. [Dissertation]. [Nanning]: Guangxi Teachers Education University, pp. 80 (in Chinese).
2007	1.07143	Li, X. F. (2015). The research on the ecological security assessment of Qinzhou Bay’s coastal zone. [Dissertation]. [Nanning]: Guangxi Teachers Education University, pp. 74 (in Chinese).
2007	0.142857	Li, X. F. (2015). The research on the ecological security assessment of Qinzhou Bay’s coastal zone. [Dissertation]. [Nanning]: Guangxi Teachers Education University, pp. 74 (in Chinese).
2007	0.857143	Li, X. F. (2015). The research on the ecological security assessment of Qinzhou Bay’s coastal zone. [Dissertation]. [Nanning]: Guangxi Teachers Education University, pp. 74 (in Chinese).
2007	0.5	Li, X. F. (2015). The research on the ecological security assessment of Qinzhou Bay’s coastal zone. [Dissertation]. [Nanning]: Guangxi Teachers Education University, pp. 74 (in Chinese).
2007	0.857143	Li, X. F. (2015). The research on the ecological security assessment of Qinzhou Bay’s coastal zone. [Dissertation]. [Nanning]: Guangxi Teachers Education University, pp. 74 (in Chinese).
2007	0.5	Li, X. F. (2015). The research on the ecological security assessment of Qinzhou Bay’s coastal zone. [Dissertation]. [Nanning]: Guangxi Teachers Education University, pp. 74 (in Chinese).
2007	1.07143	Li, X. F. (2015). The research on the ecological security assessment of Qinzhou Bay’s coastal zone. [Dissertation]. [Nanning]: Guangxi Teachers Education University, pp. 74 (in Chinese).
2007	2.07143	Li, X. F. (2015). The research on the ecological security assessment of Qinzhou Bay’s coastal zone. [Dissertation]. [Nanning]: Guangxi Teachers Education University, pp. 74 (in Chinese).
2007	1.07143	Li, X. F. (2015). The research on the ecological security assessment of Qinzhou Bay’s coastal zone. [Dissertation]. [Nanning]: Guangxi Teachers Education University, pp. 74 (in Chinese).
2007	4	Li, X. F. (2015). The research on the ecological security assessment of Qinzhou Bay’s coastal zone. [Dissertation]. [Nanning]: Guangxi Teachers Education University, pp. 74 (in Chinese).
2007	1.57143	Li, X. F. (2015). The research on the ecological security assessment of Qinzhou Bay’s coastal zone. [Dissertation]. [Nanning]: Guangxi Teachers Education University, pp. 74 (in Chinese).
2007	1	Li, X. F. (2015). The research on the ecological security assessment of Qinzhou Bay’s coastal zone. [Dissertation]. [Nanning]: Guangxi Teachers Education University, pp. 74 (in Chinese).
2007	0.785714	Li, X. F. (2015). The research on the ecological security assessment of Qinzhou Bay’s coastal zone. [Dissertation]. [Nanning]: Guangxi Teachers Education University, pp. 74 (in Chinese).
2007	0.5	Li, X. F. (2015). The research on the ecological security assessment of Qinzhou Bay’s coastal zone. [Dissertation]. [Nanning]: Guangxi Teachers Education University, pp. 74 (in Chinese).
2007	0.142857	Li, X. F. (2015). The research on the ecological security assessment of Qinzhou Bay’s coastal zone. [Dissertation]. [Nanning]: Guangxi Teachers Education University, pp. 74 (in Chinese).
2007	0.285714	Li, X. F. (2015). The research on the ecological security assessment of Qinzhou Bay’s coastal zone. [Dissertation]. [Nanning]: Guangxi Teachers Education University, pp. 74 (in Chinese).
2007	2.57143	Li, X. F. (2015). The research on the ecological security assessment of Qinzhou Bay’s coastal zone. [Dissertation]. [Nanning]: Guangxi Teachers Education University, pp. 74 (in Chinese).
2007	1.5	Li, X. F. (2015). The research on the ecological security assessment of Qinzhou Bay’s coastal zone. [Dissertation]. [Nanning]: Guangxi Teachers Education University, pp. 74 (in Chinese).
2007	1	Li, X. F. (2015). The research on the ecological security assessment of Qinzhou Bay’s coastal zone. [Dissertation]. [Nanning]: Guangxi Teachers Education University, pp. 74 (in Chinese).
2007	0.285714	Li, X. F. (2015). The research on the ecological security assessment of Qinzhou Bay’s coastal zone. [Dissertation]. [Nanning]: Guangxi Teachers Education University, pp. 74 (in Chinese).
2007	1.92857	Li, X. F. (2015). The research on the ecological security assessment of Qinzhou Bay’s coastal zone. [Dissertation]. [Nanning]: Guangxi Teachers Education University, pp. 74 (in Chinese).
2007	0.642857	Li, X. F. (2015). The research on the ecological security assessment of Qinzhou Bay’s coastal zone. [Dissertation]. [Nanning]: Guangxi Teachers Education University, pp. 74 (in Chinese).
2007	7.35714	Li, X. F. (2015). The research on the ecological security assessment of Qinzhou Bay’s coastal zone. [Dissertation]. [Nanning]: Guangxi Teachers Education University, pp. 77 (in Chinese).
2007	2.78571	Li, X. F. (2015). The research on the ecological security assessment of Qinzhou Bay’s coastal zone. [Dissertation]. [Nanning]: Guangxi Teachers Education University, pp. 77 (in Chinese).
2007	2.92857	Li, X. F. (2015). The research on the ecological security assessment of Qinzhou Bay’s coastal zone. [Dissertation]. [Nanning]: Guangxi Teachers Education University, pp. 77 (in Chinese).
2007	1.64286	Li, X. F. (2015). The research on the ecological security assessment of Qinzhou Bay’s coastal zone. [Dissertation]. [Nanning]: Guangxi Teachers Education University, pp. 77 (in Chinese).
2007	3.92857	Li, X. F. (2015). The research on the ecological security assessment of Qinzhou Bay’s coastal zone. [Dissertation]. [Nanning]: Guangxi Teachers Education University, pp. 77 (in Chinese).
2007	2.35714	Li, X. F. (2015). The research on the ecological security assessment of Qinzhou Bay’s coastal zone. [Dissertation]. [Nanning]: Guangxi Teachers Education University, pp. 77 (in Chinese).
2007	3.85714	Li, X. F. (2015). The research on the ecological security assessment of Qinzhou Bay’s coastal zone. [Dissertation]. [Nanning]: Guangxi Teachers Education University, pp. 77 (in Chinese).
2008	1.48571	Li, X. F. (2015). The research on the ecological security assessment of Qinzhou Bay’s coastal zone. [Dissertation]. [Nanning]: Guangxi Teachers Education University, pp. 72 (in Chinese).
2008	1.14286	Li, X. F. (2015). The research on the ecological security assessment of Qinzhou Bay’s coastal zone. [Dissertation]. [Nanning]: Guangxi Teachers Education University, pp. 72 (in Chinese).
2008	0.685714	Li, X. F. (2015). The research on the ecological security assessment of Qinzhou Bay’s coastal zone. [Dissertation]. [Nanning]: Guangxi Teachers Education University, pp. 72 (in Chinese).
2008	2.33571	Li, X. F. (2015). The research on the ecological security assessment of Qinzhou Bay’s coastal zone. [Dissertation]. [Nanning]: Guangxi Teachers Education University, pp. 72 (in Chinese).
2008	1.13571	Li, X. F. (2015). The research on the ecological security assessment of Qinzhou Bay’s coastal zone. [Dissertation]. [Nanning]: Guangxi Teachers Education University, pp. 72 (in Chinese).
2008	2.22143	Li, X. F. (2015). The research on the ecological security assessment of Qinzhou Bay’s coastal zone. [Dissertation]. [Nanning]: Guangxi Teachers Education University, pp. 72 (in Chinese).
2008	3.66429	Li, X. F. (2015). The research on the ecological security assessment of Qinzhou Bay’s coastal zone. [Dissertation]. [Nanning]: Guangxi Teachers Education University, pp. 72 (in Chinese).
2008	2.71429	Li, X. F. (2015). The research on the ecological security assessment of Qinzhou Bay’s coastal zone. [Dissertation]. [Nanning]: Guangxi Teachers Education University, pp. 72 (in Chinese).
2008	1.88571	Li, X. F. (2015). The research on the ecological security assessment of Qinzhou Bay’s coastal zone. [Dissertation]. [Nanning]: Guangxi Teachers Education University, pp. 72 (in Chinese).
2008	3.07857	Li, X. F. (2015). The research on the ecological security assessment of Qinzhou Bay’s coastal zone. [Dissertation]. [Nanning]: Guangxi Teachers Education University, pp. 72 (in Chinese).
2008	0.807143	Li, X. F. (2015). The research on the ecological security assessment of Qinzhou Bay’s coastal zone. [Dissertation]. [Nanning]: Guangxi Teachers Education University, pp. 72 (in Chinese).
2008	2.07857	Li, X. F. (2015). The research on the ecological security assessment of Qinzhou Bay’s coastal zone. [Dissertation]. [Nanning]: Guangxi Teachers Education University, pp. 72 (in Chinese).
2008	1.51429	Li, X. F. (2015). The research on the ecological security assessment of Qinzhou Bay’s coastal zone. [Dissertation]. [Nanning]: Guangxi Teachers Education University, pp. 72 (in Chinese).
2008	0.614286	Li, X. F. (2015). The research on the ecological security assessment of Qinzhou Bay’s coastal zone. [Dissertation]. [Nanning]: Guangxi Teachers Education University, pp. 72 (in Chinese).
2008	3.83571	Li, X. F. (2015). The research on the ecological security assessment of Qinzhou Bay’s coastal zone. [Dissertation]. [Nanning]: Guangxi Teachers Education University, pp. 72 (in Chinese).
2008	1.02143	Li, X. F. (2015). The research on the ecological security assessment of Qinzhou Bay’s coastal zone. [Dissertation]. [Nanning]: Guangxi Teachers Education University, pp. 72 (in Chinese).
2008	0.207143	Li, X. F. (2015). The research on the ecological security assessment of Qinzhou Bay’s coastal zone. [Dissertation]. [Nanning]: Guangxi Teachers Education University, pp. 72 (in Chinese).
2008	3.70714	Li, X. F. (2015). The research on the ecological security assessment of Qinzhou Bay’s coastal zone. [Dissertation]. [Nanning]: Guangxi Teachers Education University, pp. 72 (in Chinese).
2008	0.942857	Li, X. F. (2015). The research on the ecological security assessment of Qinzhou Bay’s coastal zone. [Dissertation]. [Nanning]: Guangxi Teachers Education University, pp. 72 (in Chinese).
2008	2.83571	Li, X. F. (2015). The research on the ecological security assessment of Qinzhou Bay’s coastal zone. [Dissertation]. [Nanning]: Guangxi Teachers Education University, pp. 72 (in Chinese).
2008	2.35714	Li, X. F. (2015). The research on the ecological security assessment of Qinzhou Bay’s coastal zone. [Dissertation]. [Nanning]: Guangxi Teachers Education University, pp. 72 (in Chinese).
2008	1.78571	Yang, B., Qin, C. Y., Zhong, Q. P., and Lin, M. F. (2012). Seasonal change and quality assessment of nutrients in Qinzhou Bay. China Chemical Trade 4, 207 (in Chinese).
2008	2.57143	Yang, B., Qin, C. Y., Zhong, Q. P., and Lin, M. F. (2012). Seasonal change and quality assessment of nutrients in Qinzhou Bay. China Chemical Trade 4, 207 (in Chinese).
2008	2.14286	Yang, B., Qin, C. Y., Zhong, Q. P., and Lin, M. F. (2012). Seasonal change and quality assessment of nutrients in Qinzhou Bay. China Chemical Trade 4, 207 (in Chinese).
2008	7.5	Ma., Y., Wei, W., Gao, Z. H., Wang, D., Yang, Y., and Ma, Y. (2013). Study of the nutrient distribution and its influence factors in the Qinzhou Bay. Marine Science Bulletin 32(5), 481-487 (in Chinese).
2009	2.42857	Ma., Y., Wei, W., Gao, Z. H., Wang, D., Yang, Y., and Ma, Y. (2013). Study of the nutrient distribution and its influence factors in the Qinzhou Bay. Marine Science Bulletin 32(5), 481-487 (in Chinese).
2009	1.57143	Ma., Y., Wei, W., Gao, Z. H., Wang, D., Yang, Y., and Ma, Y. (2013). Study of the nutrient distribution and its influence factors in the Qinzhou Bay. Marine Science Bulletin 32(5), 481-487 (in Chinese).
2009	0	Ma., Y., Wei, W., Gao, Z. H., Wang, D., Yang, Y., and Ma, Y. (2013). Study of the nutrient distribution and its influence factors in the Qinzhou Bay. Marine Science Bulletin 32(5), 481-487 (in Chinese).
2009	9.28571	Yang, B., Fang, H. Y., Zhong, Q. P., Zhang, C. X., and Li, S. P. (2012). Distribution characteristics of nutrients and eutrophication assessment in summer in Qinzhou Bay. Marine Science Bulletin 31(6), 640-645 (in Chinese).
2009	3.57143	Yang, B., Fang, H. Y., Zhong, Q. P., Zhang, C. X., and Li, S. P. (2012). Distribution characteristics of nutrients and eutrophication assessment in summer in Qinzhou Bay. Marine Science Bulletin 31(6), 640-645 (in Chinese).
2009	7.85714	Yang, B., Fang, H. Y., Zhong, Q. P., Zhang, C. X., and Li, S. P. (2012). Distribution characteristics of nutrients and eutrophication assessment in summer in Qinzhou Bay. Marine Science Bulletin 31(6), 640-645 (in Chinese).
2009	28.5714	Yang, B., Fang, H. Y., Zhong, Q. P., Zhang, C. X., and Li, S. P. (2012). Distribution characteristics of nutrients and eutrophication assessment in summer in Qinzhou Bay. Marine Science Bulletin 31(6), 640-645 (in Chinese).
2009	4.28571	Yang, B., Fang, H. Y., Zhong, Q. P., Zhang, C. X., and Li, S. P. (2012). Distribution characteristics of nutrients and eutrophication assessment in summer in Qinzhou Bay. Marine Science Bulletin 31(6), 640-645 (in Chinese).
2009	6.42857	Yang, B., Fang, H. Y., Zhong, Q. P., Zhang, C. X., and Li, S. P. (2012). Distribution characteristics of nutrients and eutrophication assessment in summer in Qinzhou Bay. Marine Science Bulletin 31(6), 640-645 (in Chinese).
2009	7.14286	Yang, B., Fang, H. Y., Zhong, Q. P., Zhang, C. X., and Li, S. P. (2012). Distribution characteristics of nutrients and eutrophication assessment in summer in Qinzhou Bay. Marine Science Bulletin 31(6), 640-645 (in Chinese).
2009	6.42857	Yang, B., Fang, H. Y., Zhong, Q. P., Zhang, C. X., and Li, S. P. (2012). Distribution characteristics of nutrients and eutrophication assessment in summer in Qinzhou Bay. Marine Science Bulletin 31(6), 640-645 (in Chinese).
2009	1.42857	Yang, B., Fang, H. Y., Zhong, Q. P., Zhang, C. X., and Li, S. P. (2012). Distribution characteristics of nutrients and eutrophication assessment in summer in Qinzhou Bay. Marine Science Bulletin 31(6), 640-645 (in Chinese).
2009	2.14286	Yang, B., Fang, H. Y., Zhong, Q. P., Zhang, C. X., and Li, S. P. (2012). Distribution characteristics of nutrients and eutrophication assessment in summer in Qinzhou Bay. Marine Science Bulletin 31(6), 640-645 (in Chinese).
2009	2.85714	Yang, B., Fang, H. Y., Zhong, Q. P., Zhang, C. X., and Li, S. P. (2012). Distribution characteristics of nutrients and eutrophication assessment in summer in Qinzhou Bay. Marine Science Bulletin 31(6), 640-645 (in Chinese).
2009	3.57143	Yang, B., Fang, H. Y., Zhong, Q. P., Zhang, C. X., and Li, S. P. (2012). Distribution characteristics of nutrients and eutrophication assessment in summer in Qinzhou Bay. Marine Science Bulletin 31(6), 640-645 (in Chinese).
2009	2.85714	Yang, B., Fang, H. Y., Zhong, Q. P., Zhang, C. X., and Li, S. P. (2012). Distribution characteristics of nutrients and eutrophication assessment in summer in Qinzhou Bay. Marine Science Bulletin 31(6), 640-645 (in Chinese).
2009	5.71429	Yang, B., Fang, H. Y., Zhong, Q. P., Zhang, C. X., and Li, S. P. (2012). Distribution characteristics of nutrients and eutrophication assessment in summer in Qinzhou Bay. Marine Science Bulletin 31(6), 640-645 (in Chinese).
2009	3.57143	Yang, B., Fang, H. Y., Zhong, Q. P., Zhang, C. X., and Li, S. P. (2012). Distribution characteristics of nutrients and eutrophication assessment in summer in Qinzhou Bay. Marine Science Bulletin 31(6), 640-645 (in Chinese).
2009	7.07143	Lin, M. F., and Zhong, Q. P. (2014). Seasonal variation and evaluation on nutrients in Qinzhou Bay of Guangxi Province. Environmental Science & Management 39(6), 159-163 (in Chinese).
2009	6.28571	Lin, M. F., and Zhong, Q. P. (2014). Seasonal variation and evaluation on nutrients in Qinzhou Bay of Guangxi Province. Environmental Science & Management 39(6), 159-163 (in Chinese).
2009	3.35714	Lin, M. F., and Zhong, Q. P. (2014). Seasonal variation and evaluation on nutrients in Qinzhou Bay of Guangxi Province. Environmental Science & Management 39(6), 159-163 (in Chinese).
2009	3.28571	Lin, M. F., and Zhong, Q. P. (2014). Seasonal variation and evaluation on nutrients in Qinzhou Bay of Guangxi Province. Environmental Science & Management 39(6), 159-163 (in Chinese).
2009	4.20714	Li, X. F. (2015). The research on the ecological security assessment of Qinzhou Bay’s coastal zone. [Dissertation]. [Nanning]: Guangxi Teachers Education University, pp. 68 (in Chinese).
2009	5.9	Li, X. F. (2015). The research on the ecological security assessment of Qinzhou Bay’s coastal zone. [Dissertation]. [Nanning]: Guangxi Teachers Education University, pp. 68 (in Chinese).
2009	3.02857	Li, X. F. (2015). The research on the ecological security assessment of Qinzhou Bay’s coastal zone. [Dissertation]. [Nanning]: Guangxi Teachers Education University, pp. 68 (in Chinese).
2009	3.18571	Li, X. F. (2015). The research on the ecological security assessment of Qinzhou Bay’s coastal zone. [Dissertation]. [Nanning]: Guangxi Teachers Education University, pp. 68 (in Chinese).
2009	3.19286	Li, X. F. (2015). The research on the ecological security assessment of Qinzhou Bay’s coastal zone. [Dissertation]. [Nanning]: Guangxi Teachers Education University, pp. 68 (in Chinese).
2009	2.12143	Li, X. F. (2015). The research on the ecological security assessment of Qinzhou Bay’s coastal zone. [Dissertation]. [Nanning]: Guangxi Teachers Education University, pp. 68 (in Chinese).
2009	1.76429	Li, X. F. (2015). The research on the ecological security assessment of Qinzhou Bay’s coastal zone. [Dissertation]. [Nanning]: Guangxi Teachers Education University, pp. 68 (in Chinese).
2009	1.26429	Li, X. F. (2015). The research on the ecological security assessment of Qinzhou Bay’s coastal zone. [Dissertation]. [Nanning]: Guangxi Teachers Education University, pp. 68 (in Chinese).
2009	2.42143	Li, X. F. (2015). The research on the ecological security assessment of Qinzhou Bay’s coastal zone. [Dissertation]. [Nanning]: Guangxi Teachers Education University, pp. 68 (in Chinese).
2009	7.08571	Li, X. F. (2015). The research on the ecological security assessment of Qinzhou Bay’s coastal zone. [Dissertation]. [Nanning]: Guangxi Teachers Education University, pp. 68 (in Chinese).
2009	5.98571	Li, X. F. (2015). The research on the ecological security assessment of Qinzhou Bay’s coastal zone. [Dissertation]. [Nanning]: Guangxi Teachers Education University, pp. 68 (in Chinese).
2009	4.02857	Li, X. F. (2015). The research on the ecological security assessment of Qinzhou Bay’s coastal zone. [Dissertation]. [Nanning]: Guangxi Teachers Education University, pp. 68 (in Chinese).
2009	4.47857	Li, X. F. (2015). The research on the ecological security assessment of Qinzhou Bay’s coastal zone. [Dissertation]. [Nanning]: Guangxi Teachers Education University, pp. 68 (in Chinese).
2009	2.42143	Li, X. F. (2015). The research on the ecological security assessment of Qinzhou Bay’s coastal zone. [Dissertation]. [Nanning]: Guangxi Teachers Education University, pp. 68 (in Chinese).
2009	3.26429	Li, X. F. (2015). The research on the ecological security assessment of Qinzhou Bay’s coastal zone. [Dissertation]. [Nanning]: Guangxi Teachers Education University, pp. 68 (in Chinese).
2009	2.14286	Li, X. F. (2015). The research on the ecological security assessment of Qinzhou Bay’s coastal zone. [Dissertation]. [Nanning]: Guangxi Teachers Education University, pp. 68 (in Chinese).
2009	4.11429	Li, X. F. (2015). The research on the ecological security assessment of Qinzhou Bay’s coastal zone. [Dissertation]. [Nanning]: Guangxi Teachers Education University, pp. 68 (in Chinese).
2009	3.99286	Li, X. F. (2015). The research on the ecological security assessment of Qinzhou Bay’s coastal zone. [Dissertation]. [Nanning]: Guangxi Teachers Education University, pp. 68 (in Chinese).
2009	4.20714	Li, X. F. (2015). The research on the ecological security assessment of Qinzhou Bay’s coastal zone. [Dissertation]. [Nanning]: Guangxi Teachers Education University, pp. 69-71 (in Chinese).
2009	5.9	Li, X. F. (2015). The research on the ecological security assessment of Qinzhou Bay’s coastal zone. [Dissertation]. [Nanning]: Guangxi Teachers Education University, pp. 69-71 (in Chinese).
2009	3.02857	Li, X. F. (2015). The research on the ecological security assessment of Qinzhou Bay’s coastal zone. [Dissertation]. [Nanning]: Guangxi Teachers Education University, pp. 69-71 (in Chinese).
2009	3.18571	Li, X. F. (2015). The research on the ecological security assessment of Qinzhou Bay’s coastal zone. [Dissertation]. [Nanning]: Guangxi Teachers Education University, pp. 69-71 (in Chinese).
2009	3.19286	Li, X. F. (2015). The research on the ecological security assessment of Qinzhou Bay’s coastal zone. [Dissertation]. [Nanning]: Guangxi Teachers Education University, pp. 69-71 (in Chinese).
2009	2.12143	Li, X. F. (2015). The research on the ecological security assessment of Qinzhou Bay’s coastal zone. [Dissertation]. [Nanning]: Guangxi Teachers Education University, pp. 69-71 (in Chinese).
2009	1.76429	Li, X. F. (2015). The research on the ecological security assessment of Qinzhou Bay’s coastal zone. [Dissertation]. [Nanning]: Guangxi Teachers Education University, pp. 69-71 (in Chinese).
2009	7.10714	Li, X. F. (2015). The research on the ecological security assessment of Qinzhou Bay’s coastal zone. [Dissertation]. [Nanning]: Guangxi Teachers Education University, pp. 69-71 (in Chinese).
2009	5.98571	Li, X. F. (2015). The research on the ecological security assessment of Qinzhou Bay’s coastal zone. [Dissertation]. [Nanning]: Guangxi Teachers Education University, pp. 69-71 (in Chinese).
2009	0.164286	Li, X. F. (2015). The research on the ecological security assessment of Qinzhou Bay’s coastal zone. [Dissertation]. [Nanning]: Guangxi Teachers Education University, pp. 69-71 (in Chinese).
2009	4.47857	Li, X. F. (2015). The research on the ecological security assessment of Qinzhou Bay’s coastal zone. [Dissertation]. [Nanning]: Guangxi Teachers Education University, pp. 69-71 (in Chinese).
2009	2.42143	Li, X. F. (2015). The research on the ecological security assessment of Qinzhou Bay’s coastal zone. [Dissertation]. [Nanning]: Guangxi Teachers Education University, pp. 69-71 (in Chinese).
2009	3.26429	Li, X. F. (2015). The research on the ecological security assessment of Qinzhou Bay’s coastal zone. [Dissertation]. [Nanning]: Guangxi Teachers Education University, pp. 69-71 (in Chinese).
2009	2.14286	Li, X. F. (2015). The research on the ecological security assessment of Qinzhou Bay’s coastal zone. [Dissertation]. [Nanning]: Guangxi Teachers Education University, pp. 69-71 (in Chinese).
2009	1.3	Li, X. F. (2015). The research on the ecological security assessment of Qinzhou Bay’s coastal zone. [Dissertation]. [Nanning]: Guangxi Teachers Education University, pp. 69-71 (in Chinese).
2009	0.964286	Li, X. F. (2015). The research on the ecological security assessment of Qinzhou Bay’s coastal zone. [Dissertation]. [Nanning]: Guangxi Teachers Education University, pp. 69-71 (in Chinese).
2009	0.392857	Li, X. F. (2015). The research on the ecological security assessment of Qinzhou Bay’s coastal zone. [Dissertation]. [Nanning]: Guangxi Teachers Education University, pp. 69-71 (in Chinese).
2009	1.07143	Li, X. F. (2015). The research on the ecological security assessment of Qinzhou Bay’s coastal zone. [Dissertation]. [Nanning]: Guangxi Teachers Education University, pp. 69-71 (in Chinese).
2009	1.05714	Li, X. F. (2015). The research on the ecological security assessment of Qinzhou Bay’s coastal zone. [Dissertation]. [Nanning]: Guangxi Teachers Education University, pp. 69-71 (in Chinese).
2009	1.14286	Li, X. F. (2015). The research on the ecological security assessment of Qinzhou Bay’s coastal zone. [Dissertation]. [Nanning]: Guangxi Teachers Education University, pp. 69-71 (in Chinese).
2009	0.907143	Li, X. F. (2015). The research on the ecological security assessment of Qinzhou Bay’s coastal zone. [Dissertation]. [Nanning]: Guangxi Teachers Education University, pp. 69-71 (in Chinese).
2010	0.971429	Li, X. F. (2015). The research on the ecological security assessment of Qinzhou Bay’s coastal zone. [Dissertation]. [Nanning]: Guangxi Teachers Education University, pp. 65 (in Chinese).
2010	1.35	Li, X. F. (2015). The research on the ecological security assessment of Qinzhou Bay’s coastal zone. [Dissertation]. [Nanning]: Guangxi Teachers Education University, pp. 65 (in Chinese).
2010	1.82857	Li, X. F. (2015). The research on the ecological security assessment of Qinzhou Bay’s coastal zone. [Dissertation]. [Nanning]: Guangxi Teachers Education University, pp. 65 (in Chinese).
2010	3.31429	Li, X. F. (2015). The research on the ecological security assessment of Qinzhou Bay’s coastal zone. [Dissertation]. [Nanning]: Guangxi Teachers Education University, pp. 65 (in Chinese).
2010	1.79286	Li, X. F. (2015). The research on the ecological security assessment of Qinzhou Bay’s coastal zone. [Dissertation]. [Nanning]: Guangxi Teachers Education University, pp. 65 (in Chinese).
2010	0.942857	Li, X. F. (2015). The research on the ecological security assessment of Qinzhou Bay’s coastal zone. [Dissertation]. [Nanning]: Guangxi Teachers Education University, pp. 66-67 (in Chinese).
2010	0.8	Li, X. F. (2015). The research on the ecological security assessment of Qinzhou Bay’s coastal zone. [Dissertation]. [Nanning]: Guangxi Teachers Education University, pp. 66-67 (in Chinese).
2010	1.50714	Li, X. F. (2015). The research on the ecological security assessment of Qinzhou Bay’s coastal zone. [Dissertation]. [Nanning]: Guangxi Teachers Education University, pp. 66-67 (in Chinese).
2010	2.73571	Li, X. F. (2015). The research on the ecological security assessment of Qinzhou Bay’s coastal zone. [Dissertation]. [Nanning]: Guangxi Teachers Education University, pp. 66-67 (in Chinese).
2010	2.35714	Li, X. F. (2015). The research on the ecological security assessment of Qinzhou Bay’s coastal zone. [Dissertation]. [Nanning]: Guangxi Teachers Education University, pp. 66-67 (in Chinese).
2010	2.04286	Li, X. F. (2015). The research on the ecological security assessment of Qinzhou Bay’s coastal zone. [Dissertation]. [Nanning]: Guangxi Teachers Education University, pp. 66-67 (in Chinese).
2010	2.79286	Li, X. F. (2015). The research on the ecological security assessment of Qinzhou Bay’s coastal zone. [Dissertation]. [Nanning]: Guangxi Teachers Education University, pp. 66-67 (in Chinese).
2010	3.63571	Li, X. F. (2015). The research on the ecological security assessment of Qinzhou Bay’s coastal zone. [Dissertation]. [Nanning]: Guangxi Teachers Education University, pp. 66-67 (in Chinese).
2010	3.05	Li, X. F. (2015). The research on the ecological security assessment of Qinzhou Bay’s coastal zone. [Dissertation]. [Nanning]: Guangxi Teachers Education University, pp. 66-67 (in Chinese).
2010	3.22857	Li, X. F. (2015). The research on the ecological security assessment of Qinzhou Bay’s coastal zone. [Dissertation]. [Nanning]: Guangxi Teachers Education University, pp. 66-67 (in Chinese).
2010	2.67857	Li, X. F. (2015). The research on the ecological security assessment of Qinzhou Bay’s coastal zone. [Dissertation]. [Nanning]: Guangxi Teachers Education University, pp. 66-67 (in Chinese).
2010	2.32857	Li, X. F. (2015). The research on the ecological security assessment of Qinzhou Bay’s coastal zone. [Dissertation]. [Nanning]: Guangxi Teachers Education University, pp. 66-67 (in Chinese).
2010	2	Li, X. F. (2015). The research on the ecological security assessment of Qinzhou Bay’s coastal zone. [Dissertation]. [Nanning]: Guangxi Teachers Education University, pp. 66-67 (in Chinese).
2010	2.65714	Li, X. F. (2015). The research on the ecological security assessment of Qinzhou Bay’s coastal zone. [Dissertation]. [Nanning]: Guangxi Teachers Education University, pp. 66-67 (in Chinese).
2010	0.871429	Li, X. F. (2015). The research on the ecological security assessment of Qinzhou Bay’s coastal zone. [Dissertation]. [Nanning]: Guangxi Teachers Education University, pp. 66-67 (in Chinese).
2010	0.757143	Li, X. F. (2015). The research on the ecological security assessment of Qinzhou Bay’s coastal zone. [Dissertation]. [Nanning]: Guangxi Teachers Education University, pp. 66-67 (in Chinese).
2010	1.62143	Li, X. F. (2015). The research on the ecological security assessment of Qinzhou Bay’s coastal zone. [Dissertation]. [Nanning]: Guangxi Teachers Education University, pp. 66-67 (in Chinese).
2010	1.25	Li, X. F. (2015). The research on the ecological security assessment of Qinzhou Bay’s coastal zone. [Dissertation]. [Nanning]: Guangxi Teachers Education University, pp. 66-67 (in Chinese).
2010	1.22857	Li, X. F. (2015). The research on the ecological security assessment of Qinzhou Bay’s coastal zone. [Dissertation]. [Nanning]: Guangxi Teachers Education University, pp. 66-67 (in Chinese).
2010	2.27857	Li, X. F. (2015). The research on the ecological security assessment of Qinzhou Bay’s coastal zone. [Dissertation]. [Nanning]: Guangxi Teachers Education University, pp. 66-67 (in Chinese).
2010	2.63571	Li, X. F. (2015). The research on the ecological security assessment of Qinzhou Bay’s coastal zone. [Dissertation]. [Nanning]: Guangxi Teachers Education University, pp. 66-67 (in Chinese).
2010	5.81429	Li, X. F. (2015). The research on the ecological security assessment of Qinzhou Bay’s coastal zone. [Dissertation]. [Nanning]: Guangxi Teachers Education University, pp. 66-67 (in Chinese).
2010	2.78571	Yang, B., Zhong, Q. P., Lu, D. L., Lin, M. F., and Li, S. P. (2013). Analysis on distribution characteristics and nutritional status of nutrients of Qinzhou Bay in autumn. Environmental Science & Management 38(12), 40-44 (in Chinese).
2010	4.85714	Yang, B., Zhong, Q. P., Lu, D. L., Lin, M. F., and Li, S. P. (2013). Analysis on distribution characteristics and nutritional status of nutrients of Qinzhou Bay in autumn. Environmental Science & Management 38(12), 40-44 (in Chinese).
2010	4.21429	Yang, B., Zhong, Q. P., Lu, D. L., Lin, M. F., and Li, S. P. (2013). Analysis on distribution characteristics and nutritional status of nutrients of Qinzhou Bay in autumn. Environmental Science & Management 38(12), 40-44 (in Chinese).
2010	3.71429	Yang, B., Zhong, Q. P., Lu, D. L., Lin, M. F., and Li, S. P. (2013). Analysis on distribution characteristics and nutritional status of nutrients of Qinzhou Bay in autumn. Environmental Science & Management 38(12), 40-44 (in Chinese).
2010	5.78571	Yang, B., Zhong, Q. P., Lu, D. L., Lin, M. F., and Li, S. P. (2013). Analysis on distribution characteristics and nutritional status of nutrients of Qinzhou Bay in autumn. Environmental Science & Management 38(12), 40-44 (in Chinese).
2010	7.92857	Yang, B., Zhong, Q. P., Lu, D. L., Lin, M. F., and Li, S. P. (2013). Analysis on distribution characteristics and nutritional status of nutrients of Qinzhou Bay in autumn. Environmental Science & Management 38(12), 40-44 (in Chinese).
2010	6.5	Yang, B., Zhong, Q. P., Lu, D. L., Lin, M. F., and Li, S. P. (2013). Analysis on distribution characteristics and nutritional status of nutrients of Qinzhou Bay in autumn. Environmental Science & Management 38(12), 40-44 (in Chinese).
2010	6.57143	Yang, B., Zhong, Q. P., Lu, D. L., Lin, M. F., and Li, S. P. (2013). Analysis on distribution characteristics and nutritional status of nutrients of Qinzhou Bay in autumn. Environmental Science & Management 38(12), 40-44 (in Chinese).
2010	4.07143	Yang, B., Zhong, Q. P., Lu, D. L., Lin, M. F., and Li, S. P. (2013). Analysis on distribution characteristics and nutritional status of nutrients of Qinzhou Bay in autumn. Environmental Science & Management 38(12), 40-44 (in Chinese).
2010	5.28571	Yang, B., Zhong, Q. P., Lu, D. L., Lin, M. F., and Li, S. P. (2013). Analysis on distribution characteristics and nutritional status of nutrients of Qinzhou Bay in autumn. Environmental Science & Management 38(12), 40-44 (in Chinese).
2010	2.28571	Yang, B., Zhong, Q. P., Lu, D. L., Lin, M. F., and Li, S. P. (2013). Analysis on distribution characteristics and nutritional status of nutrients of Qinzhou Bay in autumn. Environmental Science & Management 38(12), 40-44 (in Chinese).
2010	8	Yang, B., Zhong, Q. P., Lu, D. L., Lin, M. F., and Li, S. P. (2013). Analysis on distribution characteristics and nutritional status of nutrients of Qinzhou Bay in autumn. Environmental Science & Management 38(12), 40-44 (in Chinese).
2010	6.28571	Yang, B., Zhong, Q. P., Lu, D. L., Lin, M. F., and Li, S. P. (2013). Analysis on distribution characteristics and nutritional status of nutrients of Qinzhou Bay in autumn. Environmental Science & Management 38(12), 40-44 (in Chinese).
2010	5.07143	Yang, B., Zhong, Q. P., Lu, D. L., Lin, M. F., and Li, S. P. (2013). Analysis on distribution characteristics and nutritional status of nutrients of Qinzhou Bay in autumn. Environmental Science & Management 38(12), 40-44 (in Chinese).
2010	8.57143	Yang, B., Zhong, Q. P., Lu, D. L., Lin, M. F., and Li, S. P. (2013). Analysis on distribution characteristics and nutritional status of nutrients of Qinzhou Bay in autumn. Environmental Science & Management 38(12), 40-44 (in Chinese).
2010	2.85714	Zhang, R. C., Chen, X. Y., Lei, F., Zhuang, J. L., Ke, K., Jiang, F. J., et al. (2014). Eutrophication level assessment of Qinzhou Bay coastal waters in June. Journal of Guangxi Academy of Sciences 30(3), 170-175 (in Chinese).
2010	5	Zhang, R. C., Chen, X. Y., Lei, F., Zhuang, J. L., Ke, K., Jiang, F. J., et al. (2014). Eutrophication level assessment of Qinzhou Bay coastal waters in June. Journal of Guangxi Academy of Sciences 30(3), 170-175 (in Chinese).
2010	2.14286	Zhang, R. C., Chen, X. Y., Lei, F., Zhuang, J. L., Ke, K., Jiang, F. J., et al. (2014). Eutrophication level assessment of Qinzhou Bay coastal waters in June. Journal of Guangxi Academy of Sciences 30(3), 170-175 (in Chinese).
2010	5.71429	Zhang, R. C., Chen, X. Y., Lei, F., Zhuang, J. L., Ke, K., Jiang, F. J., et al. (2014). Eutrophication level assessment of Qinzhou Bay coastal waters in June. Journal of Guangxi Academy of Sciences 30(3), 170-175 (in Chinese).
2010	0	Zhang, R. C., Chen, X. Y., Lei, F., Zhuang, J. L., Ke, K., Jiang, F. J., et al. (2014). Eutrophication level assessment of Qinzhou Bay coastal waters in June. Journal of Guangxi Academy of Sciences 30(3), 170-175 (in Chinese).
2010	0	Zhang, R. C., Chen, X. Y., Lei, F., Zhuang, J. L., Ke, K., Jiang, F. J., et al. (2014). Eutrophication level assessment of Qinzhou Bay coastal waters in June. Journal of Guangxi Academy of Sciences 30(3), 170-175 (in Chinese).
2010	3.57143	Zhang, R. C., Chen, X. Y., Lei, F., Zhuang, J. L., Ke, K., Jiang, F. J., et al. (2014). Eutrophication level assessment of Qinzhou Bay coastal waters in June. Journal of Guangxi Academy of Sciences 30(3), 170-175 (in Chinese).
2010	0	Zhang, R. C., Chen, X. Y., Lei, F., Zhuang, J. L., Ke, K., Jiang, F. J., et al. (2014). Eutrophication level assessment of Qinzhou Bay coastal waters in June. Journal of Guangxi Academy of Sciences 30(3), 170-175 (in Chinese).
2010	1.42857	Zhang, R. C., Chen, X. Y., Lei, F., Zhuang, J. L., Ke, K., Jiang, F. J., et al. (2014). Eutrophication level assessment of Qinzhou Bay coastal waters in June. Journal of Guangxi Academy of Sciences 30(3), 170-175 (in Chinese).
2010	0.714286	Zhang, R. C., Chen, X. Y., Lei, F., Zhuang, J. L., Ke, K., Jiang, F. J., et al. (2014). Eutrophication level assessment of Qinzhou Bay coastal waters in June. Journal of Guangxi Academy of Sciences 30(3), 170-175 (in Chinese).
2010	0.714286	Zhang, R. C., Chen, X. Y., Lei, F., Zhuang, J. L., Ke, K., Jiang, F. J., et al. (2014). Eutrophication level assessment of Qinzhou Bay coastal waters in June. Journal of Guangxi Academy of Sciences 30(3), 170-175 (in Chinese).
2010	0.714286	Zhang, R. C., Chen, X. Y., Lei, F., Zhuang, J. L., Ke, K., Jiang, F. J., et al. (2014). Eutrophication level assessment of Qinzhou Bay coastal waters in June. Journal of Guangxi Academy of Sciences 30(3), 170-175 (in Chinese).
2011	2.14286	Zhuang, J. L., Jiang, F. J., Ke, K., Xu, M. B., Zhang, R. C., Wang, Y. B., et al. (2011). Monitoring and analysis on a seawater anomaly in Qinzhou Bay. Guangxi Sciences 18(3), 321-324 (in Chinese).
2011	1.41429	Li, X. F. (2015). The research on the ecological security assessment of Qinzhou Bay’s coastal zone. [Dissertation]. [Nanning]: Guangxi Teachers Education University, pp. 60-61 (in Chinese).
2011	0.814286	Li, X. F. (2015). The research on the ecological security assessment of Qinzhou Bay’s coastal zone. [Dissertation]. [Nanning]: Guangxi Teachers Education University, pp. 60-61 (in Chinese).
2011	1.07857	Li, X. F. (2015). The research on the ecological security assessment of Qinzhou Bay’s coastal zone. [Dissertation]. [Nanning]: Guangxi Teachers Education University, pp. 60-61 (in Chinese).
2011	3.35714	Li, X. F. (2015). The research on the ecological security assessment of Qinzhou Bay’s coastal zone. [Dissertation]. [Nanning]: Guangxi Teachers Education University, pp. 60-61 (in Chinese).
2011	3.26429	Li, X. F. (2015). The research on the ecological security assessment of Qinzhou Bay’s coastal zone. [Dissertation]. [Nanning]: Guangxi Teachers Education University, pp. 60-61 (in Chinese).
2011	2	Li, X. F. (2015). The research on the ecological security assessment of Qinzhou Bay’s coastal zone. [Dissertation]. [Nanning]: Guangxi Teachers Education University, pp. 60-61 (in Chinese).
2011	1.48571	Li, X. F. (2015). The research on the ecological security assessment of Qinzhou Bay’s coastal zone. [Dissertation]. [Nanning]: Guangxi Teachers Education University, pp. 60-61 (in Chinese).
2011	1.55	Li, X. F. (2015). The research on the ecological security assessment of Qinzhou Bay’s coastal zone. [Dissertation]. [Nanning]: Guangxi Teachers Education University, pp. 60-61 (in Chinese).
2011	3.84286	Li, X. F. (2015). The research on the ecological security assessment of Qinzhou Bay’s coastal zone. [Dissertation]. [Nanning]: Guangxi Teachers Education University, pp. 60-61 (in Chinese).
2011	3.97857	Li, X. F. (2015). The research on the ecological security assessment of Qinzhou Bay’s coastal zone. [Dissertation]. [Nanning]: Guangxi Teachers Education University, pp. 60-61 (in Chinese).
2011	3.22857	Li, X. F. (2015). The research on the ecological security assessment of Qinzhou Bay’s coastal zone. [Dissertation]. [Nanning]: Guangxi Teachers Education University, pp. 60-61 (in Chinese).
2011	3.01429	Li, X. F. (2015). The research on the ecological security assessment of Qinzhou Bay’s coastal zone. [Dissertation]. [Nanning]: Guangxi Teachers Education University, pp. 60-61 (in Chinese).
2011	5.63571	Li, X. F. (2015). The research on the ecological security assessment of Qinzhou Bay’s coastal zone. [Dissertation]. [Nanning]: Guangxi Teachers Education University, pp. 60-61 (in Chinese).
2011	2.88571	Li, X. F. (2015). The research on the ecological security assessment of Qinzhou Bay’s coastal zone. [Dissertation]. [Nanning]: Guangxi Teachers Education University, pp. 60-61 (in Chinese).
2011	2.82857	Li, X. F. (2015). The research on the ecological security assessment of Qinzhou Bay’s coastal zone. [Dissertation]. [Nanning]: Guangxi Teachers Education University, pp. 60-61 (in Chinese).
2011	6.5	Li, X. F. (2015). The research on the ecological security assessment of Qinzhou Bay’s coastal zone. [Dissertation]. [Nanning]: Guangxi Teachers Education University, pp. 61-64 (in Chinese).
2011	6.57143	Li, X. F. (2015). The research on the ecological security assessment of Qinzhou Bay’s coastal zone. [Dissertation]. [Nanning]: Guangxi Teachers Education University, pp. 61-64 (in Chinese).
2011	6.71429	Li, X. F. (2015). The research on the ecological security assessment of Qinzhou Bay’s coastal zone. [Dissertation]. [Nanning]: Guangxi Teachers Education University, pp. 61-64 (in Chinese).
2011	6.21429	Li, X. F. (2015). The research on the ecological security assessment of Qinzhou Bay’s coastal zone. [Dissertation]. [Nanning]: Guangxi Teachers Education University, pp. 61-64 (in Chinese).
2011	5.14286	Li, X. F. (2015). The research on the ecological security assessment of Qinzhou Bay’s coastal zone. [Dissertation]. [Nanning]: Guangxi Teachers Education University, pp. 61-64 (in Chinese).
2011	5.78571	Li, X. F. (2015). The research on the ecological security assessment of Qinzhou Bay’s coastal zone. [Dissertation]. [Nanning]: Guangxi Teachers Education University, pp. 61-64 (in Chinese).
2011	6.21429	Li, X. F. (2015). The research on the ecological security assessment of Qinzhou Bay’s coastal zone. [Dissertation]. [Nanning]: Guangxi Teachers Education University, pp. 61-64 (in Chinese).
2011	2.92857	Li, X. F. (2015). The research on the ecological security assessment of Qinzhou Bay’s coastal zone. [Dissertation]. [Nanning]: Guangxi Teachers Education University, pp. 61-64 (in Chinese).
2011	1.92857	Li, X. F. (2015). The research on the ecological security assessment of Qinzhou Bay’s coastal zone. [Dissertation]. [Nanning]: Guangxi Teachers Education University, pp. 61-64 (in Chinese).
2011	2.42857	Li, X. F. (2015). The research on the ecological security assessment of Qinzhou Bay’s coastal zone. [Dissertation]. [Nanning]: Guangxi Teachers Education University, pp. 61-64 (in Chinese).
2011	2.07143	Li, X. F. (2015). The research on the ecological security assessment of Qinzhou Bay’s coastal zone. [Dissertation]. [Nanning]: Guangxi Teachers Education University, pp. 61-64 (in Chinese).
2011	1.28571	Li, X. F. (2015). The research on the ecological security assessment of Qinzhou Bay’s coastal zone. [Dissertation]. [Nanning]: Guangxi Teachers Education University, pp. 61-64 (in Chinese).
2011	3.92857	Li, X. F. (2015). The research on the ecological security assessment of Qinzhou Bay’s coastal zone. [Dissertation]. [Nanning]: Guangxi Teachers Education University, pp. 61-64 (in Chinese).
2011	4.85714	Li, X. F. (2015). The research on the ecological security assessment of Qinzhou Bay’s coastal zone. [Dissertation]. [Nanning]: Guangxi Teachers Education University, pp. 61-64 (in Chinese).
2011	5.56429	Li, X. F. (2015). The research on the ecological security assessment of Qinzhou Bay’s coastal zone. [Dissertation]. [Nanning]: Guangxi Teachers Education University, pp. 61-64 (in Chinese).
2011	5.80714	Li, X. F. (2015). The research on the ecological security assessment of Qinzhou Bay’s coastal zone. [Dissertation]. [Nanning]: Guangxi Teachers Education University, pp. 61-64 (in Chinese).
2011	4.95714	Li, X. F. (2015). The research on the ecological security assessment of Qinzhou Bay’s coastal zone. [Dissertation]. [Nanning]: Guangxi Teachers Education University, pp. 61-64 (in Chinese).
2011	6	Li, X. F. (2015). The research on the ecological security assessment of Qinzhou Bay’s coastal zone. [Dissertation]. [Nanning]: Guangxi Teachers Education University, pp. 61-64 (in Chinese).
2011	2.87143	Li, X. F. (2015). The research on the ecological security assessment of Qinzhou Bay’s coastal zone. [Dissertation]. [Nanning]: Guangxi Teachers Education University, pp. 61-64 (in Chinese).
2011	2.84286	Li, X. F. (2015). The research on the ecological security assessment of Qinzhou Bay’s coastal zone. [Dissertation]. [Nanning]: Guangxi Teachers Education University, pp. 61-64 (in Chinese).
2011	1.54286	Li, X. F. (2015). The research on the ecological security assessment of Qinzhou Bay’s coastal zone. [Dissertation]. [Nanning]: Guangxi Teachers Education University, pp. 61-64 (in Chinese).
2011	1.95	Li, X. F. (2015). The research on the ecological security assessment of Qinzhou Bay’s coastal zone. [Dissertation]. [Nanning]: Guangxi Teachers Education University, pp. 61-64 (in Chinese).
2011	2.39286	Li, X. F. (2015). The research on the ecological security assessment of Qinzhou Bay’s coastal zone. [Dissertation]. [Nanning]: Guangxi Teachers Education University, pp. 61-64 (in Chinese).
2011	2.60714	Li, X. F. (2015). The research on the ecological security assessment of Qinzhou Bay’s coastal zone. [Dissertation]. [Nanning]: Guangxi Teachers Education University, pp. 61-64 (in Chinese).
2011	3.11429	Li, X. F. (2015). The research on the ecological security assessment of Qinzhou Bay’s coastal zone. [Dissertation]. [Nanning]: Guangxi Teachers Education University, pp. 61-64 (in Chinese).
2011	2.02857	Li, X. F. (2015). The research on the ecological security assessment of Qinzhou Bay’s coastal zone. [Dissertation]. [Nanning]: Guangxi Teachers Education University, pp. 61-64 (in Chinese).
2011	1.87857	Li, X. F. (2015). The research on the ecological security assessment of Qinzhou Bay’s coastal zone. [Dissertation]. [Nanning]: Guangxi Teachers Education University, pp. 61-64 (in Chinese).
2011	1.15	Li, X. F. (2015). The research on the ecological security assessment of Qinzhou Bay’s coastal zone. [Dissertation]. [Nanning]: Guangxi Teachers Education University, pp. 61-64 (in Chinese).
2012	4	Li, X. F. (2015). The research on the ecological security assessment of Qinzhou Bay’s coastal zone. [Dissertation]. [Nanning]: Guangxi Teachers Education University, pp. 54-56 (in Chinese).
2012	3.8	Li, X. F. (2015). The research on the ecological security assessment of Qinzhou Bay’s coastal zone. [Dissertation]. [Nanning]: Guangxi Teachers Education University, pp. 54-56 (in Chinese).
2012	4.92857	Li, X. F. (2015). The research on the ecological security assessment of Qinzhou Bay’s coastal zone. [Dissertation]. [Nanning]: Guangxi Teachers Education University, pp. 54-56 (in Chinese).
2012	5.3	Li, X. F. (2015). The research on the ecological security assessment of Qinzhou Bay’s coastal zone. [Dissertation]. [Nanning]: Guangxi Teachers Education University, pp. 54-56 (in Chinese).
2012	4.64286	Li, X. F. (2015). The research on the ecological security assessment of Qinzhou Bay’s coastal zone. [Dissertation]. [Nanning]: Guangxi Teachers Education University, pp. 54-56 (in Chinese).
2012	4.19286	Li, X. F. (2015). The research on the ecological security assessment of Qinzhou Bay’s coastal zone. [Dissertation]. [Nanning]: Guangxi Teachers Education University, pp. 54-56 (in Chinese).
2012	7.14286	Li, X. F. (2015). The research on the ecological security assessment of Qinzhou Bay’s coastal zone. [Dissertation]. [Nanning]: Guangxi Teachers Education University, pp. 54-56 (in Chinese).
2012	7.58571	Li, X. F. (2015). The research on the ecological security assessment of Qinzhou Bay’s coastal zone. [Dissertation]. [Nanning]: Guangxi Teachers Education University, pp. 54-56 (in Chinese).
2012	2.59286	Li, X. F. (2015). The research on the ecological security assessment of Qinzhou Bay’s coastal zone. [Dissertation]. [Nanning]: Guangxi Teachers Education University, pp. 54-56 (in Chinese).
2012	1.45	Li, X. F. (2015). The research on the ecological security assessment of Qinzhou Bay’s coastal zone. [Dissertation]. [Nanning]: Guangxi Teachers Education University, pp. 54-56 (in Chinese).
2012	4.61429	Li, X. F. (2015). The research on the ecological security assessment of Qinzhou Bay’s coastal zone. [Dissertation]. [Nanning]: Guangxi Teachers Education University, pp. 54-56 (in Chinese).
2012	4.95714	Li, X. F. (2015). The research on the ecological security assessment of Qinzhou Bay’s coastal zone. [Dissertation]. [Nanning]: Guangxi Teachers Education University, pp. 54-56 (in Chinese).
2012	5.07143	Li, X. F. (2015). The research on the ecological security assessment of Qinzhou Bay’s coastal zone. [Dissertation]. [Nanning]: Guangxi Teachers Education University, pp. 54-56 (in Chinese).
2012	4.74286	Li, X. F. (2015). The research on the ecological security assessment of Qinzhou Bay’s coastal zone. [Dissertation]. [Nanning]: Guangxi Teachers Education University, pp. 54-56 (in Chinese).
2012	5.71429	Li, X. F. (2015). The research on the ecological security assessment of Qinzhou Bay’s coastal zone. [Dissertation]. [Nanning]: Guangxi Teachers Education University, pp. 54-56 (in Chinese).
2012	4.25714	Li, X. F. (2015). The research on the ecological security assessment of Qinzhou Bay’s coastal zone. [Dissertation]. [Nanning]: Guangxi Teachers Education University, pp. 54-56 (in Chinese).
2012	4.05714	Li, X. F. (2015). The research on the ecological security assessment of Qinzhou Bay’s coastal zone. [Dissertation]. [Nanning]: Guangxi Teachers Education University, pp. 54-56 (in Chinese).
2012	1.88571	Li, X. F. (2015). The research on the ecological security assessment of Qinzhou Bay’s coastal zone. [Dissertation]. [Nanning]: Guangxi Teachers Education University, pp. 54-56 (in Chinese).
2012	1.64286	Li, X. F. (2015). The research on the ecological security assessment of Qinzhou Bay’s coastal zone. [Dissertation]. [Nanning]: Guangxi Teachers Education University, pp. 54-56 (in Chinese).
2012	1.8	Li, X. F. (2015). The research on the ecological security assessment of Qinzhou Bay’s coastal zone. [Dissertation]. [Nanning]: Guangxi Teachers Education University, pp. 54-56 (in Chinese).
2012	1.75	Li, X. F. (2015). The research on the ecological security assessment of Qinzhou Bay’s coastal zone. [Dissertation]. [Nanning]: Guangxi Teachers Education University, pp. 54-56 (in Chinese).
2012	1.92143	Li, X. F. (2015). The research on the ecological security assessment of Qinzhou Bay’s coastal zone. [Dissertation]. [Nanning]: Guangxi Teachers Education University, pp. 54-56 (in Chinese).
2012	1.84286	Li, X. F. (2015). The research on the ecological security assessment of Qinzhou Bay’s coastal zone. [Dissertation]. [Nanning]: Guangxi Teachers Education University, pp. 54-56 (in Chinese).
2012	1.49286	Li, X. F. (2015). The research on the ecological security assessment of Qinzhou Bay’s coastal zone. [Dissertation]. [Nanning]: Guangxi Teachers Education University, pp. 54-56 (in Chinese).
2012	1.60714	Li, X. F. (2015). The research on the ecological security assessment of Qinzhou Bay’s coastal zone. [Dissertation]. [Nanning]: Guangxi Teachers Education University, pp. 54-56 (in Chinese).
2012	1.16429	Li, X. F. (2015). The research on the ecological security assessment of Qinzhou Bay’s coastal zone. [Dissertation]. [Nanning]: Guangxi Teachers Education University, pp. 54-56 (in Chinese).
2012	1.23571	Li, X. F. (2015). The research on the ecological security assessment of Qinzhou Bay’s coastal zone. [Dissertation]. [Nanning]: Guangxi Teachers Education University, pp. 54-56 (in Chinese).
2012	2.42857	Li, X. F. (2015). The research on the ecological security assessment of Qinzhou Bay’s coastal zone. [Dissertation]. [Nanning]: Guangxi Teachers Education University, pp. 56-59 (in Chinese).
2012	2.42857	Li, X. F. (2015). The research on the ecological security assessment of Qinzhou Bay’s coastal zone. [Dissertation]. [Nanning]: Guangxi Teachers Education University, pp. 56-59 (in Chinese).
2012	1.92857	Li, X. F. (2015). The research on the ecological security assessment of Qinzhou Bay’s coastal zone. [Dissertation]. [Nanning]: Guangxi Teachers Education University, pp. 56-59 (in Chinese).
2012	2.21429	Li, X. F. (2015). The research on the ecological security assessment of Qinzhou Bay’s coastal zone. [Dissertation]. [Nanning]: Guangxi Teachers Education University, pp. 56-59 (in Chinese).
2012	2.57143	Li, X. F. (2015). The research on the ecological security assessment of Qinzhou Bay’s coastal zone. [Dissertation]. [Nanning]: Guangxi Teachers Education University, pp. 56-59 (in Chinese).
2012	2	Li, X. F. (2015). The research on the ecological security assessment of Qinzhou Bay’s coastal zone. [Dissertation]. [Nanning]: Guangxi Teachers Education University, pp. 56-59 (in Chinese).
2012	2.42857	Li, X. F. (2015). The research on the ecological security assessment of Qinzhou Bay’s coastal zone. [Dissertation]. [Nanning]: Guangxi Teachers Education University, pp. 56-59 (in Chinese).
2012	4.42857	Li, X. F. (2015). The research on the ecological security assessment of Qinzhou Bay’s coastal zone. [Dissertation]. [Nanning]: Guangxi Teachers Education University, pp. 56-59 (in Chinese).
2012	4.35714	Li, X. F. (2015). The research on the ecological security assessment of Qinzhou Bay’s coastal zone. [Dissertation]. [Nanning]: Guangxi Teachers Education University, pp. 56-59 (in Chinese).
2012	4.5	Li, X. F. (2015). The research on the ecological security assessment of Qinzhou Bay’s coastal zone. [Dissertation]. [Nanning]: Guangxi Teachers Education University, pp. 56-59 (in Chinese).
2012	4.78571	Li, X. F. (2015). The research on the ecological security assessment of Qinzhou Bay’s coastal zone. [Dissertation]. [Nanning]: Guangxi Teachers Education University, pp. 56-59 (in Chinese).
2012	4.14286	Li, X. F. (2015). The research on the ecological security assessment of Qinzhou Bay’s coastal zone. [Dissertation]. [Nanning]: Guangxi Teachers Education University, pp. 56-59 (in Chinese).
2012	4.71429	Li, X. F. (2015). The research on the ecological security assessment of Qinzhou Bay’s coastal zone. [Dissertation]. [Nanning]: Guangxi Teachers Education University, pp. 56-59 (in Chinese).
2012	3.71429	Li, X. F. (2015). The research on the ecological security assessment of Qinzhou Bay’s coastal zone. [Dissertation]. [Nanning]: Guangxi Teachers Education University, pp. 56-59 (in Chinese).
2012	4.57143	Li, X. F. (2015). The research on the ecological security assessment of Qinzhou Bay’s coastal zone. [Dissertation]. [Nanning]: Guangxi Teachers Education University, pp. 56-59 (in Chinese).
2012	4.92857	Li, X. F. (2015). The research on the ecological security assessment of Qinzhou Bay’s coastal zone. [Dissertation]. [Nanning]: Guangxi Teachers Education University, pp. 56-59 (in Chinese).
2012	3.85714	Li, X. F. (2015). The research on the ecological security assessment of Qinzhou Bay’s coastal zone. [Dissertation]. [Nanning]: Guangxi Teachers Education University, pp. 56-59 (in Chinese).
2012	3.92857	Li, X. F. (2015). The research on the ecological security assessment of Qinzhou Bay’s coastal zone. [Dissertation]. [Nanning]: Guangxi Teachers Education University, pp. 56-59 (in Chinese).
2012	3.28571	Li, X. F. (2015). The research on the ecological security assessment of Qinzhou Bay’s coastal zone. [Dissertation]. [Nanning]: Guangxi Teachers Education University, pp. 56-59 (in Chinese).
2012	4.28571	Li, X. F. (2015). The research on the ecological security assessment of Qinzhou Bay’s coastal zone. [Dissertation]. [Nanning]: Guangxi Teachers Education University, pp. 56-59 (in Chinese).
2012	3.35714	Li, X. F. (2015). The research on the ecological security assessment of Qinzhou Bay’s coastal zone. [Dissertation]. [Nanning]: Guangxi Teachers Education University, pp. 56-59 (in Chinese).
2012	1.85714	Li, X. F. (2015). The research on the ecological security assessment of Qinzhou Bay’s coastal zone. [Dissertation]. [Nanning]: Guangxi Teachers Education University, pp. 56-59 (in Chinese).
2012	2	Li, X. F. (2015). The research on the ecological security assessment of Qinzhou Bay’s coastal zone. [Dissertation]. [Nanning]: Guangxi Teachers Education University, pp. 56-59 (in Chinese).
2012	2.21429	Li, X. F. (2015). The research on the ecological security assessment of Qinzhou Bay’s coastal zone. [Dissertation]. [Nanning]: Guangxi Teachers Education University, pp. 56-59 (in Chinese).
2012	2.42857	Li, X. F. (2015). The research on the ecological security assessment of Qinzhou Bay’s coastal zone. [Dissertation]. [Nanning]: Guangxi Teachers Education University, pp. 56-59 (in Chinese).
2012	2.35714	Li, X. F. (2015). The research on the ecological security assessment of Qinzhou Bay’s coastal zone. [Dissertation]. [Nanning]: Guangxi Teachers Education University, pp. 56-59 (in Chinese).
2012	2.42857	Li, X. F. (2015). The research on the ecological security assessment of Qinzhou Bay’s coastal zone. [Dissertation]. [Nanning]: Guangxi Teachers Education University, pp. 56-59 (in Chinese).
2012	2.42857	Li, X. F. (2015). The research on the ecological security assessment of Qinzhou Bay’s coastal zone. [Dissertation]. [Nanning]: Guangxi Teachers Education University, pp. 56-59 (in Chinese).
2013	3.83571	Li, X. F. (2015). The research on the ecological security assessment of Qinzhou Bay’s coastal zone. [Dissertation]. [Nanning]: Guangxi Teachers Education University, pp. 48-50 (in Chinese).
2013	4.26429	Li, X. F. (2015). The research on the ecological security assessment of Qinzhou Bay’s coastal zone. [Dissertation]. [Nanning]: Guangxi Teachers Education University, pp. 48-50 (in Chinese).
2013	3.16429	Li, X. F. (2015). The research on the ecological security assessment of Qinzhou Bay’s coastal zone. [Dissertation]. [Nanning]: Guangxi Teachers Education University, pp. 48-50 (in Chinese).
2013	5.57857	Li, X. F. (2015). The research on the ecological security assessment of Qinzhou Bay’s coastal zone. [Dissertation]. [Nanning]: Guangxi Teachers Education University, pp. 48-50 (in Chinese).
2013	4.90714	Li, X. F. (2015). The research on the ecological security assessment of Qinzhou Bay’s coastal zone. [Dissertation]. [Nanning]: Guangxi Teachers Education University, pp. 48-50 (in Chinese).
2013	1.65	Li, X. F. (2015). The research on the ecological security assessment of Qinzhou Bay’s coastal zone. [Dissertation]. [Nanning]: Guangxi Teachers Education University, pp. 48-50 (in Chinese).
2013	4.54286	Li, X. F. (2015). The research on the ecological security assessment of Qinzhou Bay’s coastal zone. [Dissertation]. [Nanning]: Guangxi Teachers Education University, pp. 48-50 (in Chinese).
2013	9.92857	Li, X. F. (2015). The research on the ecological security assessment of Qinzhou Bay’s coastal zone. [Dissertation]. [Nanning]: Guangxi Teachers Education University, pp. 48-50 (in Chinese).
2013	10.75	Li, X. F. (2015). The research on the ecological security assessment of Qinzhou Bay’s coastal zone. [Dissertation]. [Nanning]: Guangxi Teachers Education University, pp. 48-50 (in Chinese).
2013	3.45714	Li, X. F. (2015). The research on the ecological security assessment of Qinzhou Bay’s coastal zone. [Dissertation]. [Nanning]: Guangxi Teachers Education University, pp. 48-50 (in Chinese).
2013	3.76429	Li, X. F. (2015). The research on the ecological security assessment of Qinzhou Bay’s coastal zone. [Dissertation]. [Nanning]: Guangxi Teachers Education University, pp. 48-50 (in Chinese).
2013	2.71429	Li, X. F. (2015). The research on the ecological security assessment of Qinzhou Bay’s coastal zone. [Dissertation]. [Nanning]: Guangxi Teachers Education University, pp. 48-50 (in Chinese).
2013	3.83571	Li, X. F. (2015). The research on the ecological security assessment of Qinzhou Bay’s coastal zone. [Dissertation]. [Nanning]: Guangxi Teachers Education University, pp. 48-50 (in Chinese).
2013	2.27857	Li, X. F. (2015). The research on the ecological security assessment of Qinzhou Bay’s coastal zone. [Dissertation]. [Nanning]: Guangxi Teachers Education University, pp. 48-50 (in Chinese).
2013	4.92857	Li, X. F. (2015). The research on the ecological security assessment of Qinzhou Bay’s coastal zone. [Dissertation]. [Nanning]: Guangxi Teachers Education University, pp. 48-50 (in Chinese).
2013	3.57857	Li, X. F. (2015). The research on the ecological security assessment of Qinzhou Bay’s coastal zone. [Dissertation]. [Nanning]: Guangxi Teachers Education University, pp. 48-50 (in Chinese).
2013	1.72143	Li, X. F. (2015). The research on the ecological security assessment of Qinzhou Bay’s coastal zone. [Dissertation]. [Nanning]: Guangxi Teachers Education University, pp. 48-50 (in Chinese).
2013	1.67143	Li, X. F. (2015). The research on the ecological security assessment of Qinzhou Bay’s coastal zone. [Dissertation]. [Nanning]: Guangxi Teachers Education University, pp. 48-50 (in Chinese).
2013	1.4	Li, X. F. (2015). The research on the ecological security assessment of Qinzhou Bay’s coastal zone. [Dissertation]. [Nanning]: Guangxi Teachers Education University, pp. 48-50 (in Chinese).
2013	2.59286	Li, X. F. (2015). The research on the ecological security assessment of Qinzhou Bay’s coastal zone. [Dissertation]. [Nanning]: Guangxi Teachers Education University, pp. 48-50 (in Chinese).
2013	8.14286	Li, X. F. (2015). The research on the ecological security assessment of Qinzhou Bay’s coastal zone. [Dissertation]. [Nanning]: Guangxi Teachers Education University, pp. 50-53 (in Chinese).
2013	8.42857	Li, X. F. (2015). The research on the ecological security assessment of Qinzhou Bay’s coastal zone. [Dissertation]. [Nanning]: Guangxi Teachers Education University, pp. 50-53 (in Chinese).
2013	5.92857	Li, X. F. (2015). The research on the ecological security assessment of Qinzhou Bay’s coastal zone. [Dissertation]. [Nanning]: Guangxi Teachers Education University, pp. 50-53 (in Chinese).
2013	6.85714	Li, X. F. (2015). The research on the ecological security assessment of Qinzhou Bay’s coastal zone. [Dissertation]. [Nanning]: Guangxi Teachers Education University, pp. 50-53 (in Chinese).
2013	5.35714	Li, X. F. (2015). The research on the ecological security assessment of Qinzhou Bay’s coastal zone. [Dissertation]. [Nanning]: Guangxi Teachers Education University, pp. 50-53 (in Chinese).
2013	6.14286	Li, X. F. (2015). The research on the ecological security assessment of Qinzhou Bay’s coastal zone. [Dissertation]. [Nanning]: Guangxi Teachers Education University, pp. 50-53 (in Chinese).
2013	5.71429	Li, X. F. (2015). The research on the ecological security assessment of Qinzhou Bay’s coastal zone. [Dissertation]. [Nanning]: Guangxi Teachers Education University, pp. 50-53 (in Chinese).
2013	6.28571	Li, X. F. (2015). The research on the ecological security assessment of Qinzhou Bay’s coastal zone. [Dissertation]. [Nanning]: Guangxi Teachers Education University, pp. 50-53 (in Chinese).
2013	14.5714	Li, X. F. (2015). The research on the ecological security assessment of Qinzhou Bay’s coastal zone. [Dissertation]. [Nanning]: Guangxi Teachers Education University, pp. 50-53 (in Chinese).
2013	11.6429	Li, X. F. (2015). The research on the ecological security assessment of Qinzhou Bay’s coastal zone. [Dissertation]. [Nanning]: Guangxi Teachers Education University, pp. 50-53 (in Chinese).
2013	13	Li, X. F. (2015). The research on the ecological security assessment of Qinzhou Bay’s coastal zone. [Dissertation]. [Nanning]: Guangxi Teachers Education University, pp. 50-53 (in Chinese).
2013	11.0714	Li, X. F. (2015). The research on the ecological security assessment of Qinzhou Bay’s coastal zone. [Dissertation]. [Nanning]: Guangxi Teachers Education University, pp. 50-53 (in Chinese).
2013	10.6429	Li, X. F. (2015). The research on the ecological security assessment of Qinzhou Bay’s coastal zone. [Dissertation]. [Nanning]: Guangxi Teachers Education University, pp. 50-53 (in Chinese).
2013	12.0714	Li, X. F. (2015). The research on the ecological security assessment of Qinzhou Bay’s coastal zone. [Dissertation]. [Nanning]: Guangxi Teachers Education University, pp. 50-53 (in Chinese).
2013	10.1429	Li, X. F. (2015). The research on the ecological security assessment of Qinzhou Bay’s coastal zone. [Dissertation]. [Nanning]: Guangxi Teachers Education University, pp. 50-53 (in Chinese).
2013	10.8571	Li, X. F. (2015). The research on the ecological security assessment of Qinzhou Bay’s coastal zone. [Dissertation]. [Nanning]: Guangxi Teachers Education University, pp. 50-53 (in Chinese).
2013	13.1429	Li, X. F. (2015). The research on the ecological security assessment of Qinzhou Bay’s coastal zone. [Dissertation]. [Nanning]: Guangxi Teachers Education University, pp. 50-53 (in Chinese).
2013	14.5	Li, X. F. (2015). The research on the ecological security assessment of Qinzhou Bay’s coastal zone. [Dissertation]. [Nanning]: Guangxi Teachers Education University, pp. 50-53 (in Chinese).
2013	10.4286	Li, X. F. (2015). The research on the ecological security assessment of Qinzhou Bay’s coastal zone. [Dissertation]. [Nanning]: Guangxi Teachers Education University, pp. 50-53 (in Chinese).
2013	12.6429	Li, X. F. (2015). The research on the ecological security assessment of Qinzhou Bay’s coastal zone. [Dissertation]. [Nanning]: Guangxi Teachers Education University, pp. 50-53 (in Chinese).
2013	11.5714	Li, X. F. (2015). The research on the ecological security assessment of Qinzhou Bay’s coastal zone. [Dissertation]. [Nanning]: Guangxi Teachers Education University, pp. 50-53 (in Chinese).
2013	8.85714	Li, X. F. (2015). The research on the ecological security assessment of Qinzhou Bay’s coastal zone. [Dissertation]. [Nanning]: Guangxi Teachers Education University, pp. 50-53 (in Chinese).
2013	3.29286	Li, X. F. (2015). The research on the ecological security assessment of Qinzhou Bay’s coastal zone. [Dissertation]. [Nanning]: Guangxi Teachers Education University, pp. 50-53 (in Chinese).
2013	3.77857	Li, X. F. (2015). The research on the ecological security assessment of Qinzhou Bay’s coastal zone. [Dissertation]. [Nanning]: Guangxi Teachers Education University, pp. 50-53 (in Chinese).
2013	3.03571	Li, X. F. (2015). The research on the ecological security assessment of Qinzhou Bay’s coastal zone. [Dissertation]. [Nanning]: Guangxi Teachers Education University, pp. 50-53 (in Chinese).
2013	3.29286	Li, X. F. (2015). The research on the ecological security assessment of Qinzhou Bay’s coastal zone. [Dissertation]. [Nanning]: Guangxi Teachers Education University, pp. 50-53 (in Chinese).
2013	3.10714	Li, X. F. (2015). The research on the ecological security assessment of Qinzhou Bay’s coastal zone. [Dissertation]. [Nanning]: Guangxi Teachers Education University, pp. 50-53 (in Chinese).
2013	3.42143	Li, X. F. (2015). The research on the ecological security assessment of Qinzhou Bay’s coastal zone. [Dissertation]. [Nanning]: Guangxi Teachers Education University, pp. 50-53 (in Chinese).
2013	2.35714	Li, X. F. (2015). The research on the ecological security assessment of Qinzhou Bay’s coastal zone. [Dissertation]. [Nanning]: Guangxi Teachers Education University, pp. 50-53 (in Chinese).
2014	3.76	Lai, J. X., Qin, X. L., Jiang, F. J., Xu, M. B., Zhang, R. C., and Lu, J. C. (2016). Distribution of size-fractionated chlorophyll a and its controlling factors in the surface waters of Qinzhou bay. Marine Environmental Science 35(5), 685-691 (in Chinese).
2014	5.55	Lai, J. X., Qin, X. L., Jiang, F. J., Xu, M. B., Zhang, R. C., and Lu, J. C. (2016). Distribution of size-fractionated chlorophyll a and its controlling factors in the surface waters of Qinzhou bay. Marine Environmental Science 35(5), 685-691 (in Chinese).

## Sheet: PO4
Year	PO4 (µM)	References
1983	0.419355	Ma., Y., Wei, W., Gao, Z. H., Wang, D., Yang, Y., and Ma, Y. (2013). Study of the nutrient distribution and its influence factors in the Qinzhou Bay. Marine Science Bulletin 32(5), 481-487 (in Chinese).
1983	0.94	Wei, M. X., and He, B. M. (2008). Change trend of water environmental index in last 20a of Qinzhou Bay Ⅴ. Biomass distribution of phytoplankton and effect factors. Marine Environmental Science 27(3), 253-257 (in Chinese).
1983	0.43	Wei, M. X., and He, B. M. (2006). Change trend of the water environmental index in Qinzhou Bay in recent 20 years Ⅳ. change of the content of the organic contamination (COD) and the process of the supplement, digestion and attenuation of COD. Marine Environmental Science 25(4), 48-51 (in Chinese).
1983	0.47	Wei, M. X., and He, B. M. (2008). Change trend of water environmental index in last 20a of Qinzhou Bay Ⅴ. Biomass distribution of phytoplankton and effect factors. Marine Environmental Science 27(3), 253-257 (in Chinese).
1983	0.9	Wei, M. X., and He, B. M. (2008). Change trend of water environmental index in last 20a of Qinzhou Bay Ⅴ. Biomass distribution of phytoplankton and effect factors. Marine Environmental Science 27(3), 253-257 (in Chinese).
1984	0.52	Wei, M. X., and He, B. M. (2006). Change trend of the water environmental index in Qinzhou Bay in recent 20 years Ⅳ. change of the content of the organic contamination (COD) and the process of the supplement, digestion and attenuation of COD. Marine Environmental Science 25(4), 48-51 (in Chinese).
1984	0.46	Wei, M. X., and He, B. M. (2008). Change trend of water environmental index in last 20a of Qinzhou Bay Ⅴ. Biomass distribution of phytoplankton and effect factors. Marine Environmental Science 27(3), 253-257 (in Chinese).
1984	0.516129	Ma., Y., Wei, W., Gao, Z. H., Wang, D., Yang, Y., and Ma, Y. (2013). Study of the nutrient distribution and its influence factors in the Qinzhou Bay. Marine Science Bulletin 32(5), 481-487 (in Chinese).
1990	0.21	Wei, M. X., and He, B. M. (2008). Change trend of water environmental index in last 20a of Qinzhou Bay Ⅴ. Biomass distribution of phytoplankton and effect factors. Marine Environmental Science 27(3), 253-257 (in Chinese).
1990	0.1	Wei, M. X., and He, B. M. (2008). Change trend of water environmental index in last 20a of Qinzhou Bay Ⅴ. Biomass distribution of phytoplankton and effect factors. Marine Environmental Science 27(3), 253-257 (in Chinese).
1996	0.322581	Ma., Y., Wei, W., Gao, Z. H., Wang, D., Yang, Y., and Ma, Y. (2013). Study of the nutrient distribution and its influence factors in the Qinzhou Bay. Marine Science Bulletin 32(5), 481-487 (in Chinese).
1996	0.31	Wei, M. X., and He, B. M. (2006). Change trend of the water environmental index in Qinzhou Bay in recent 20 years Ⅳ. change of the content of the organic contamination (COD) and the process of the supplement, digestion and attenuation of COD. Marine Environmental Science 25(4), 48-51 (in Chinese).
1997	0.6	Wei, M. X., and He, B. M. (2006). Change trend of the water environmental index in Qinzhou Bay in recent 20 years Ⅳ. change of the content of the organic contamination (COD) and the process of the supplement, digestion and attenuation of COD. Marine Environmental Science 25(4), 48-51 (in Chinese).
1997	0.612903	Ma., Y., Wei, W., Gao, Z. H., Wang, D., Yang, Y., and Ma, Y. (2013). Study of the nutrient distribution and its influence factors in the Qinzhou Bay. Marine Science Bulletin 32(5), 481-487 (in Chinese).
1998	0.322581	Wei, M. X., Tong W. P., Lai, T. H., and He, B. M. (2001). A preliminary study on the water environment characteristics and nutrient status of the shellfish culture area in the inner Qinzhou Bay. Journal of Oceanography of Huanghai & Bohai Seas 19(4), 51-55 (in Chinese).
1998	0.451613	Wei, M. X., Tong W. P., Lai, T. H., and He, B. M. (2001). A preliminary study on the water environment characteristics and nutrient status of the shellfish culture area in the inner Qinzhou Bay. Journal of Oceanography of Huanghai & Bohai Seas 19(4), 51-55 (in Chinese).
1998	0.322581	Wei, M. X., Tong W. P., Lai, T. H., and He, B. M. (2001). A preliminary study on the water environment characteristics and nutrient status of the shellfish culture area in the inner Qinzhou Bay. Journal of Oceanography of Huanghai & Bohai Seas 19(4), 51-55 (in Chinese).
1998	0.451613	Wei, M. X., Tong W. P., Lai, T. H., and He, B. M. (2001). A preliminary study on the water environment characteristics and nutrient status of the shellfish culture area in the inner Qinzhou Bay. Journal of Oceanography of Huanghai & Bohai Seas 19(4), 51-55 (in Chinese).
1998	0.296774	Wei, M. X., Tong W. P., Lai, T. H., and He, B. M. (2001). A preliminary study on the water environment characteristics and nutrient status of the shellfish culture area in the inner Qinzhou Bay. Journal of Oceanography of Huanghai & Bohai Seas 19(4), 51-55 (in Chinese).
1998	0.26129	Wei, M. X., Tong W. P., Lai, T. H., and He, B. M. (2001). A preliminary study on the water environment characteristics and nutrient status of the shellfish culture area in the inner Qinzhou Bay. Journal of Oceanography of Huanghai & Bohai Seas 19(4), 51-55 (in Chinese).
1998	0.296774	Wei, M. X., Tong W. P., Lai, T. H., and He, B. M. (2001). A preliminary study on the water environment characteristics and nutrient status of the shellfish culture area in the inner Qinzhou Bay. Journal of Oceanography of Huanghai & Bohai Seas 19(4), 51-55 (in Chinese).
1998	0.387097	Wei, M. X., Tong W. P., Lai, T. H., and He, B. M. (2001). A preliminary study on the water environment characteristics and nutrient status of the shellfish culture area in the inner Qinzhou Bay. Journal of Oceanography of Huanghai & Bohai Seas 19(4), 51-55 (in Chinese).
1998	0.387097	Wei, M. X., Tong W. P., Lai, T. H., and He, B. M. (2001). A preliminary study on the water environment characteristics and nutrient status of the shellfish culture area in the inner Qinzhou Bay. Journal of Oceanography of Huanghai & Bohai Seas 19(4), 51-55 (in Chinese).
1998	0.296774	Wei, M. X., Tong W. P., Lai, T. H., and He, B. M. (2001). A preliminary study on the water environment characteristics and nutrient status of the shellfish culture area in the inner Qinzhou Bay. Journal of Oceanography of Huanghai & Bohai Seas 19(4), 51-55 (in Chinese).
1998	0.35	Wei, M. X., and He, B. M. (2008). Change trend of water environmental index in last 20a of Qinzhou Bay Ⅴ. Biomass distribution of phytoplankton and effect factors. Marine Environmental Science 27(3), 253-257 (in Chinese).
1999	0.151613	Wei, M. X., Tong W. P., Lai, T. H., and He, B. M. (2001). A preliminary study on the water environment characteristics and nutrient status of the shellfish culture area in the inner Qinzhou Bay. Journal of Oceanography of Huanghai & Bohai Seas 19(4), 51-55 (in Chinese).
1999	0.296774	Wei, M. X., Tong W. P., Lai, T. H., and He, B. M. (2001). A preliminary study on the water environment characteristics and nutrient status of the shellfish culture area in the inner Qinzhou Bay. Journal of Oceanography of Huanghai & Bohai Seas 19(4), 51-55 (in Chinese).
1999	0.151613	Wei, M. X., Tong W. P., Lai, T. H., and He, B. M. (2001). A preliminary study on the water environment characteristics and nutrient status of the shellfish culture area in the inner Qinzhou Bay. Journal of Oceanography of Huanghai & Bohai Seas 19(4), 51-55 (in Chinese).
1999	0.296774	Wei, M. X., Tong W. P., Lai, T. H., and He, B. M. (2001). A preliminary study on the water environment characteristics and nutrient status of the shellfish culture area in the inner Qinzhou Bay. Journal of Oceanography of Huanghai & Bohai Seas 19(4), 51-55 (in Chinese).
1999	0.225806	Wei, M. X., Tong W. P., Lai, T. H., and He, B. M. (2001). A preliminary study on the water environment characteristics and nutrient status of the shellfish culture area in the inner Qinzhou Bay. Journal of Oceanography of Huanghai & Bohai Seas 19(4), 51-55 (in Chinese).
1999	0.151613	Wei, M. X., Tong W. P., Lai, T. H., and He, B. M. (2001). A preliminary study on the water environment characteristics and nutrient status of the shellfish culture area in the inner Qinzhou Bay. Journal of Oceanography of Huanghai & Bohai Seas 19(4), 51-55 (in Chinese).
1999	0.187097	Wei, M. X., Tong W. P., Lai, T. H., and He, B. M. (2001). A preliminary study on the water environment characteristics and nutrient status of the shellfish culture area in the inner Qinzhou Bay. Journal of Oceanography of Huanghai & Bohai Seas 19(4), 51-55 (in Chinese).
1999	0.21	Wei, M. X., and He, B. M. (2008). Change trend of water environmental index in last 20a of Qinzhou Bay Ⅴ. Biomass distribution of phytoplankton and effect factors. Marine Environmental Science 27(3), 253-257 (in Chinese).
1999	0.35	Wei, M. X., Lai, T. H., and He, B. M. (2002). Change trend of the chemical items in Qinzhou Bay in the last twenty yearsⅠnutrient condition in usual discharged period. Marine Environmental Science 21(3),49-52 (in Chinese).
1999	0.21	Wei, M. X., Lai, T. H., and He, B. M. (2001). The chemical characteristic and distribution of the nutrient substance in Sanniang Bay of Qinzhou. Guangxi Sciences 8(4), 291-294 (in Chinese).
2000	0.1	Wei, M. X., Lai, T. H., and He, B. M. (2001). The chemical characteristic and distribution of the nutrient substance in Sanniang Bay of Qinzhou. Guangxi Sciences 8(4), 291-294 (in Chinese).
2000	0.1	Wei, M. X., Lai, T. H., and He, B. M. (2001). The chemical characteristic and distribution of the nutrient substance in Sanniang Bay of Qinzhou. Guangxi Sciences 8(4), 291-294 (in Chinese).
2000	0.14	Wei, M. X., Lai, T. H., and He, B. M. (2001). The chemical characteristic and distribution of the nutrient substance in Sanniang Bay of Qinzhou. Guangxi Sciences 8(4), 291-294 (in Chinese).
2000	0.1	Wei, M. X., Lai, T. H., and He, B. M. (2001). The chemical characteristic and distribution of the nutrient substance in Sanniang Bay of Qinzhou. Guangxi Sciences 8(4), 291-294 (in Chinese).
2000	0.14	Wei, M. X., Lai, T. H., and He, B. M. (2001). The chemical characteristic and distribution of the nutrient substance in Sanniang Bay of Qinzhou. Guangxi Sciences 8(4), 291-294 (in Chinese).
2000	0.17	Wei, M. X., Lai, T. H., and He, B. M. (2001). The chemical characteristic and distribution of the nutrient substance in Sanniang Bay of Qinzhou. Guangxi Sciences 8(4), 291-294 (in Chinese).
2000	0.14	Wei, M. X., Lai, T. H., and He, B. M. (2001). The chemical characteristic and distribution of the nutrient substance in Sanniang Bay of Qinzhou. Guangxi Sciences 8(4), 291-294 (in Chinese).
2000	0.14	Wei, M. X., Lai, T. H., and He, B. M. (2001). The chemical characteristic and distribution of the nutrient substance in Sanniang Bay of Qinzhou. Guangxi Sciences 8(4), 291-294 (in Chinese).
2000	0.21	Wei, M. X., Lai, T. H., and He, B. M. (2001). The chemical characteristic and distribution of the nutrient substance in Sanniang Bay of Qinzhou. Guangxi Sciences 8(4), 291-294 (in Chinese).
2001	0.387097	Xu, M. (2012). Research on water quality and eutrophication of typical bays: A case study of Qinzhou Bay. [Dissertation]. [Beijing]: Chinese Research Academy of Environmental Sciences, pp. 50-55 (in Chinese).
2003	0.38	Wei, M. X., and He, B. M. (2008). Change trend of water environmental index in last 20a of Qinzhou Bay Ⅴ. Biomass distribution of phytoplankton and effect factors. Marine Environmental Science 27(3), 253-257 (in Chinese).
2003	0.14	Wei, M. X., and He, B. M. (2008). Change trend of water environmental index in last 20a of Qinzhou Bay Ⅴ. Biomass distribution of phytoplankton and effect factors. Marine Environmental Science 27(3), 253-257 (in Chinese).
2004	0.0645161	Xu, M. (2012). Research on water quality and eutrophication of typical bays: A case study of Qinzhou Bay. [Dissertation]. [Beijing]: Chinese Research Academy of Environmental Sciences, pp. 50-55 (in Chinese).
2004	0.16129	Li, X. F. (2015). The research on the ecological security assessment of Qinzhou Bay’s coastal zone. [Dissertation]. [Nanning]: Guangxi Teachers Education University, pp. 84 (in Chinese).
2004	0.193548	Li, X. F. (2015). The research on the ecological security assessment of Qinzhou Bay’s coastal zone. [Dissertation]. [Nanning]: Guangxi Teachers Education University, pp. 84 (in Chinese).
2004	0.0967742	Li, X. F. (2015). The research on the ecological security assessment of Qinzhou Bay’s coastal zone. [Dissertation]. [Nanning]: Guangxi Teachers Education University, pp. 84 (in Chinese).
2004	0.0967742	Li, X. F. (2015). The research on the ecological security assessment of Qinzhou Bay’s coastal zone. [Dissertation]. [Nanning]: Guangxi Teachers Education University, pp. 84 (in Chinese).
2004	0.0967742	Li, X. F. (2015). The research on the ecological security assessment of Qinzhou Bay’s coastal zone. [Dissertation]. [Nanning]: Guangxi Teachers Education University, pp. 84 (in Chinese).
2004	0.322581	Li, X. F. (2015). The research on the ecological security assessment of Qinzhou Bay’s coastal zone. [Dissertation]. [Nanning]: Guangxi Teachers Education University, pp. 84 (in Chinese).
2004	0.322581	Li, X. F. (2015). The research on the ecological security assessment of Qinzhou Bay’s coastal zone. [Dissertation]. [Nanning]: Guangxi Teachers Education University, pp. 84 (in Chinese).
2005	0.16129	Li, X. F. (2015). The research on the ecological security assessment of Qinzhou Bay’s coastal zone. [Dissertation]. [Nanning]: Guangxi Teachers Education University, pp. 82 (in Chinese).
2005	0.129032	Li, X. F. (2015). The research on the ecological security assessment of Qinzhou Bay’s coastal zone. [Dissertation]. [Nanning]: Guangxi Teachers Education University, pp. 82 (in Chinese).
2005	0.16129	Li, X. F. (2015). The research on the ecological security assessment of Qinzhou Bay’s coastal zone. [Dissertation]. [Nanning]: Guangxi Teachers Education University, pp. 82 (in Chinese).
2005	0.0645161	Li, X. F. (2015). The research on the ecological security assessment of Qinzhou Bay’s coastal zone. [Dissertation]. [Nanning]: Guangxi Teachers Education University, pp. 81 (in Chinese).
2005	0.0967742	Li, X. F. (2015). The research on the ecological security assessment of Qinzhou Bay’s coastal zone. [Dissertation]. [Nanning]: Guangxi Teachers Education University, pp. 81 (in Chinese).
2005	0.0967742	Li, X. F. (2015). The research on the ecological security assessment of Qinzhou Bay’s coastal zone. [Dissertation]. [Nanning]: Guangxi Teachers Education University, pp. 81 (in Chinese).
2005	0.0967742	Li, X. F. (2015). The research on the ecological security assessment of Qinzhou Bay’s coastal zone. [Dissertation]. [Nanning]: Guangxi Teachers Education University, pp. 81 (in Chinese).
2005	0.0967742	Li, X. F. (2015). The research on the ecological security assessment of Qinzhou Bay’s coastal zone. [Dissertation]. [Nanning]: Guangxi Teachers Education University, pp. 81 (in Chinese).
2005	0.870968	Guo, S. (2006). The study of water environmental capacity and total pollutant discharge-controlling in the coastal water: A case study of Qinzhou Bay. [Dissertation]. [Beijing]: Chinese Research Academy of Environmental Sciences, pp. 39-43 (in Chinese).
2005	1.16129	Guo, S. (2006). The study of water environmental capacity and total pollutant discharge-controlling in the coastal water: A case study of Qinzhou Bay. [Dissertation]. [Beijing]: Chinese Research Academy of Environmental Sciences, pp. 39-43 (in Chinese).
2005	0.709677	Guo, S. (2006). The study of water environmental capacity and total pollutant discharge-controlling in the coastal water: A case study of Qinzhou Bay. [Dissertation]. [Beijing]: Chinese Research Academy of Environmental Sciences, pp. 39-43 (in Chinese).
2005	0.83871	Guo, S. (2006). The study of water environmental capacity and total pollutant discharge-controlling in the coastal water: A case study of Qinzhou Bay. [Dissertation]. [Beijing]: Chinese Research Academy of Environmental Sciences, pp. 39-43 (in Chinese).
2005	1.03226	Guo, S. (2006). The study of water environmental capacity and total pollutant discharge-controlling in the coastal water: A case study of Qinzhou Bay. [Dissertation]. [Beijing]: Chinese Research Academy of Environmental Sciences, pp. 39-43 (in Chinese).
2005	0.903226	Guo, S. (2006). The study of water environmental capacity and total pollutant discharge-controlling in the coastal water: A case study of Qinzhou Bay. [Dissertation]. [Beijing]: Chinese Research Academy of Environmental Sciences, pp. 39-43 (in Chinese).
2005	1.03226	Guo, S. (2006). The study of water environmental capacity and total pollutant discharge-controlling in the coastal water: A case study of Qinzhou Bay. [Dissertation]. [Beijing]: Chinese Research Academy of Environmental Sciences, pp. 39-43 (in Chinese).
2005	0.645161	Guo, S. (2006). The study of water environmental capacity and total pollutant discharge-controlling in the coastal water: A case study of Qinzhou Bay. [Dissertation]. [Beijing]: Chinese Research Academy of Environmental Sciences, pp. 39-43 (in Chinese).
2005	0.935484	Guo, S. (2006). The study of water environmental capacity and total pollutant discharge-controlling in the coastal water: A case study of Qinzhou Bay. [Dissertation]. [Beijing]: Chinese Research Academy of Environmental Sciences, pp. 39-43 (in Chinese).
2005	0.806452	Guo, S. (2006). The study of water environmental capacity and total pollutant discharge-controlling in the coastal water: A case study of Qinzhou Bay. [Dissertation]. [Beijing]: Chinese Research Academy of Environmental Sciences, pp. 39-43 (in Chinese).
2006	0.383871	Long, X. H., Jiang, Q. H., and Deng, Y. (2011). Study on nutrient salt variation trend and control countermeasures of offshore marine area in Qinzhou Bay during “The 11th Five—Year Plan”. Environmental Science & management 36(8), 65-68 (in Chinese).
2006	0.383871	Long, X. H., Jiang, Q. H., and Deng, Y. (2011). Study on nutrient salt variation trend and control countermeasures of offshore marine area in Qinzhou Bay during “The 11th Five—Year Plan”. Environmental Science & management 36(8), 65-68 (in Chinese).
2006	0.0645161	Li, X. F. (2015). The research on the ecological security assessment of Qinzhou Bay’s coastal zone. [Dissertation]. [Nanning]: Guangxi Teachers Education University, pp. 78 (in Chinese).
2006	0.0645161	Li, X. F. (2015). The research on the ecological security assessment of Qinzhou Bay’s coastal zone. [Dissertation]. [Nanning]: Guangxi Teachers Education University, pp. 78 (in Chinese).
2006	0.0967742	Li, X. F. (2015). The research on the ecological security assessment of Qinzhou Bay’s coastal zone. [Dissertation]. [Nanning]: Guangxi Teachers Education University, pp. 78 (in Chinese).
2006	0.0967742	Li, X. F. (2015). The research on the ecological security assessment of Qinzhou Bay’s coastal zone. [Dissertation]. [Nanning]: Guangxi Teachers Education University, pp. 78 (in Chinese).
2006	0.0967742	Li, X. F. (2015). The research on the ecological security assessment of Qinzhou Bay’s coastal zone. [Dissertation]. [Nanning]: Guangxi Teachers Education University, pp. 78 (in Chinese).
2006	0.0967742	Li, X. F. (2015). The research on the ecological security assessment of Qinzhou Bay’s coastal zone. [Dissertation]. [Nanning]: Guangxi Teachers Education University, pp. 80 (in Chinese).
2006	0.0967742	Li, X. F. (2015). The research on the ecological security assessment of Qinzhou Bay’s coastal zone. [Dissertation]. [Nanning]: Guangxi Teachers Education University, pp. 80 (in Chinese).
2006	0.129032	Li, X. F. (2015). The research on the ecological security assessment of Qinzhou Bay’s coastal zone. [Dissertation]. [Nanning]: Guangxi Teachers Education University, pp. 80 (in Chinese).
2006	0.0645161	Li, X. F. (2015). The research on the ecological security assessment of Qinzhou Bay’s coastal zone. [Dissertation]. [Nanning]: Guangxi Teachers Education University, pp. 80 (in Chinese).
2006	0.0967742	Li, X. F. (2015). The research on the ecological security assessment of Qinzhou Bay’s coastal zone. [Dissertation]. [Nanning]: Guangxi Teachers Education University, pp. 80 (in Chinese).
2006	0.0645161	Li, X. F. (2015). The research on the ecological security assessment of Qinzhou Bay’s coastal zone. [Dissertation]. [Nanning]: Guangxi Teachers Education University, pp. 80 (in Chinese).
2006	0.0967742	Li, X. F. (2015). The research on the ecological security assessment of Qinzhou Bay’s coastal zone. [Dissertation]. [Nanning]: Guangxi Teachers Education University, pp. 80 (in Chinese).
2007	0.225806	Li, X. F. (2015). The research on the ecological security assessment of Qinzhou Bay’s coastal zone. [Dissertation]. [Nanning]: Guangxi Teachers Education University, pp. 74 (in Chinese).
2007	0.258065	Li, X. F. (2015). The research on the ecological security assessment of Qinzhou Bay’s coastal zone. [Dissertation]. [Nanning]: Guangxi Teachers Education University, pp. 74 (in Chinese).
2007	0.193548	Li, X. F. (2015). The research on the ecological security assessment of Qinzhou Bay’s coastal zone. [Dissertation]. [Nanning]: Guangxi Teachers Education University, pp. 74 (in Chinese).
2007	0.387097	Li, X. F. (2015). The research on the ecological security assessment of Qinzhou Bay’s coastal zone. [Dissertation]. [Nanning]: Guangxi Teachers Education University, pp. 74 (in Chinese).
2007	0.258065	Li, X. F. (2015). The research on the ecological security assessment of Qinzhou Bay’s coastal zone. [Dissertation]. [Nanning]: Guangxi Teachers Education University, pp. 74 (in Chinese).
2007	0.322581	Li, X. F. (2015). The research on the ecological security assessment of Qinzhou Bay’s coastal zone. [Dissertation]. [Nanning]: Guangxi Teachers Education University, pp. 74 (in Chinese).
2007	0.225806	Li, X. F. (2015). The research on the ecological security assessment of Qinzhou Bay’s coastal zone. [Dissertation]. [Nanning]: Guangxi Teachers Education University, pp. 74 (in Chinese).
2007	0.387097	Li, X. F. (2015). The research on the ecological security assessment of Qinzhou Bay’s coastal zone. [Dissertation]. [Nanning]: Guangxi Teachers Education University, pp. 74 (in Chinese).
2007	0.193548	Li, X. F. (2015). The research on the ecological security assessment of Qinzhou Bay’s coastal zone. [Dissertation]. [Nanning]: Guangxi Teachers Education University, pp. 74 (in Chinese).
2007	0.225806	Li, X. F. (2015). The research on the ecological security assessment of Qinzhou Bay’s coastal zone. [Dissertation]. [Nanning]: Guangxi Teachers Education University, pp. 74 (in Chinese).
2007	0.290323	Li, X. F. (2015). The research on the ecological security assessment of Qinzhou Bay’s coastal zone. [Dissertation]. [Nanning]: Guangxi Teachers Education University, pp. 74 (in Chinese).
2007	0.290323	Li, X. F. (2015). The research on the ecological security assessment of Qinzhou Bay’s coastal zone. [Dissertation]. [Nanning]: Guangxi Teachers Education University, pp. 74 (in Chinese).
2007	0.225806	Li, X. F. (2015). The research on the ecological security assessment of Qinzhou Bay’s coastal zone. [Dissertation]. [Nanning]: Guangxi Teachers Education University, pp. 74 (in Chinese).
2007	0.193548	Li, X. F. (2015). The research on the ecological security assessment of Qinzhou Bay’s coastal zone. [Dissertation]. [Nanning]: Guangxi Teachers Education University, pp. 74 (in Chinese).
2007	0.193548	Li, X. F. (2015). The research on the ecological security assessment of Qinzhou Bay’s coastal zone. [Dissertation]. [Nanning]: Guangxi Teachers Education University, pp. 74 (in Chinese).
2007	0.193548	Li, X. F. (2015). The research on the ecological security assessment of Qinzhou Bay’s coastal zone. [Dissertation]. [Nanning]: Guangxi Teachers Education University, pp. 74 (in Chinese).
2007	0.322581	Li, X. F. (2015). The research on the ecological security assessment of Qinzhou Bay’s coastal zone. [Dissertation]. [Nanning]: Guangxi Teachers Education University, pp. 74 (in Chinese).
2007	0.225806	Li, X. F. (2015). The research on the ecological security assessment of Qinzhou Bay’s coastal zone. [Dissertation]. [Nanning]: Guangxi Teachers Education University, pp. 74 (in Chinese).
2007	0.290323	Li, X. F. (2015). The research on the ecological security assessment of Qinzhou Bay’s coastal zone. [Dissertation]. [Nanning]: Guangxi Teachers Education University, pp. 74 (in Chinese).
2007	0.258065	Li, X. F. (2015). The research on the ecological security assessment of Qinzhou Bay’s coastal zone. [Dissertation]. [Nanning]: Guangxi Teachers Education University, pp. 74 (in Chinese).
2007	0.225806	Li, X. F. (2015). The research on the ecological security assessment of Qinzhou Bay’s coastal zone. [Dissertation]. [Nanning]: Guangxi Teachers Education University, pp. 74 (in Chinese).
2007	0.16129	Li, X. F. (2015). The research on the ecological security assessment of Qinzhou Bay’s coastal zone. [Dissertation]. [Nanning]: Guangxi Teachers Education University, pp. 74 (in Chinese).
2007	0.193548	Li, X. F. (2015). The research on the ecological security assessment of Qinzhou Bay’s coastal zone. [Dissertation]. [Nanning]: Guangxi Teachers Education University, pp. 77 (in Chinese).
2007	0.16129	Li, X. F. (2015). The research on the ecological security assessment of Qinzhou Bay’s coastal zone. [Dissertation]. [Nanning]: Guangxi Teachers Education University, pp. 77 (in Chinese).
2007	0.129032	Li, X. F. (2015). The research on the ecological security assessment of Qinzhou Bay’s coastal zone. [Dissertation]. [Nanning]: Guangxi Teachers Education University, pp. 77 (in Chinese).
2007	0.16129	Li, X. F. (2015). The research on the ecological security assessment of Qinzhou Bay’s coastal zone. [Dissertation]. [Nanning]: Guangxi Teachers Education University, pp. 77 (in Chinese).
2007	0.16129	Li, X. F. (2015). The research on the ecological security assessment of Qinzhou Bay’s coastal zone. [Dissertation]. [Nanning]: Guangxi Teachers Education University, pp. 77 (in Chinese).
2007	0.16129	Li, X. F. (2015). The research on the ecological security assessment of Qinzhou Bay’s coastal zone. [Dissertation]. [Nanning]: Guangxi Teachers Education University, pp. 77 (in Chinese).
2007	0.16129	Li, X. F. (2015). The research on the ecological security assessment of Qinzhou Bay’s coastal zone. [Dissertation]. [Nanning]: Guangxi Teachers Education University, pp. 77 (in Chinese).
2007	0.729032	Long, X. H., Jiang, Q. H., and Deng, Y. (2011). Study on nutrient salt variation trend and control countermeasures of offshore marine area in Qinzhou Bay during “The 11th Five—Year Plan”. Environmental Science & management 36(8), 65-68 (in Chinese).
2007	0.287097	Long, X. H., Jiang, Q. H., and Deng, Y. (2011). Study on nutrient salt variation trend and control countermeasures of offshore marine area in Qinzhou Bay during “The 11th Five—Year Plan”. Environmental Science & management 36(8), 65-68 (in Chinese).
2007	0.387097	Xu, M. (2012). Research on water quality and eutrophication of typical bays: A case study of Qinzhou Bay. [Dissertation]. [Beijing]: Chinese Research Academy of Environmental Sciences, pp. 50-55 (in Chinese).
2008	0.167742	Long, Y. X., Tan, X., Han, B. X., Qin, Q. R., and Jiang, Y. Y. (2012). Research on status and sources of nutrients in the Maowei Sea. Ecological Science 31(5), 572-576 (in Chinese).
2008	0.432258	Long, Y. X., Tan, X., Han, B. X., Qin, Q. R., and Jiang, Y. Y. (2012). Research on status and sources of nutrients in the Maowei Sea. Ecological Science 31(5), 572-576 (in Chinese).
2008	0.348387	Long, X. H., Jiang, Q. H., and Deng, Y. (2011). Study on nutrient salt variation trend and control countermeasures of offshore marine area in Qinzhou Bay during “The 11th Five—Year Plan”. Environmental Science & management 36(8), 65-68 (in Chinese).
2008	0.222581	Long, X. H., Jiang, Q. H., and Deng, Y. (2011). Study on nutrient salt variation trend and control countermeasures of offshore marine area in Qinzhou Bay during “The 11th Five—Year Plan”. Environmental Science & management 36(8), 65-68 (in Chinese).
2008	0.129032	Yang, B., Qin, C. Y., Zhong, Q. P., and Lin, M. F. (2012). Seasonal change and quality assessment of nutrients in Qinzhou Bay. China Chemical Trade 4, 207 (in Chinese).
2008	0.903226	Yang, B., Qin, C. Y., Zhong, Q. P., and Lin, M. F. (2012). Seasonal change and quality assessment of nutrients in Qinzhou Bay. China Chemical Trade 4, 207 (in Chinese).
2008	0.516129	Yang, B., Qin, C. Y., Zhong, Q. P., and Lin, M. F. (2012). Seasonal change and quality assessment of nutrients in Qinzhou Bay. China Chemical Trade 4, 207 (in Chinese).
2008	0.258065	Ma., Y., Wei, W., Gao, Z. H., Wang, D., Yang, Y., and Ma, Y. (2013). Study of the nutrient distribution and its influence factors in the Qinzhou Bay. Marine Science Bulletin 32(5), 481-487 (in Chinese).
2008	0.187097	Li, X. F. (2015). The research on the ecological security assessment of Qinzhou Bay’s coastal zone. [Dissertation]. [Nanning]: Guangxi Teachers Education University, pp. 72 (in Chinese).
2008	0.158065	Li, X. F. (2015). The research on the ecological security assessment of Qinzhou Bay’s coastal zone. [Dissertation]. [Nanning]: Guangxi Teachers Education University, pp. 72 (in Chinese).
2008	0.13871	Li, X. F. (2015). The research on the ecological security assessment of Qinzhou Bay’s coastal zone. [Dissertation]. [Nanning]: Guangxi Teachers Education University, pp. 72 (in Chinese).
2008	0.109677	Li, X. F. (2015). The research on the ecological security assessment of Qinzhou Bay’s coastal zone. [Dissertation]. [Nanning]: Guangxi Teachers Education University, pp. 72 (in Chinese).
2008	0.1	Li, X. F. (2015). The research on the ecological security assessment of Qinzhou Bay’s coastal zone. [Dissertation]. [Nanning]: Guangxi Teachers Education University, pp. 72 (in Chinese).
2008	0.13871	Li, X. F. (2015). The research on the ecological security assessment of Qinzhou Bay’s coastal zone. [Dissertation]. [Nanning]: Guangxi Teachers Education University, pp. 72 (in Chinese).
2008	0.129032	Li, X. F. (2015). The research on the ecological security assessment of Qinzhou Bay’s coastal zone. [Dissertation]. [Nanning]: Guangxi Teachers Education University, pp. 72 (in Chinese).
2008	1.01613	Li, X. F. (2015). The research on the ecological security assessment of Qinzhou Bay’s coastal zone. [Dissertation]. [Nanning]: Guangxi Teachers Education University, pp. 72 (in Chinese).
2008	0.841935	Li, X. F. (2015). The research on the ecological security assessment of Qinzhou Bay’s coastal zone. [Dissertation]. [Nanning]: Guangxi Teachers Education University, pp. 72 (in Chinese).
2008	0.648387	Li, X. F. (2015). The research on the ecological security assessment of Qinzhou Bay’s coastal zone. [Dissertation]. [Nanning]: Guangxi Teachers Education University, pp. 72 (in Chinese).
2008	1.63226	Li, X. F. (2015). The research on the ecological security assessment of Qinzhou Bay’s coastal zone. [Dissertation]. [Nanning]: Guangxi Teachers Education University, pp. 72 (in Chinese).
2008	0.532258	Li, X. F. (2015). The research on the ecological security assessment of Qinzhou Bay’s coastal zone. [Dissertation]. [Nanning]: Guangxi Teachers Education University, pp. 72 (in Chinese).
2008	0.93871	Li, X. F. (2015). The research on the ecological security assessment of Qinzhou Bay’s coastal zone. [Dissertation]. [Nanning]: Guangxi Teachers Education University, pp. 72 (in Chinese).
2008	0.677419	Li, X. F. (2015). The research on the ecological security assessment of Qinzhou Bay’s coastal zone. [Dissertation]. [Nanning]: Guangxi Teachers Education University, pp. 72 (in Chinese).
2008	0.467742	Li, X. F. (2015). The research on the ecological security assessment of Qinzhou Bay’s coastal zone. [Dissertation]. [Nanning]: Guangxi Teachers Education University, pp. 72 (in Chinese).
2008	0.341935	Li, X. F. (2015). The research on the ecological security assessment of Qinzhou Bay’s coastal zone. [Dissertation]. [Nanning]: Guangxi Teachers Education University, pp. 72 (in Chinese).
2008	0.487097	Li, X. F. (2015). The research on the ecological security assessment of Qinzhou Bay’s coastal zone. [Dissertation]. [Nanning]: Guangxi Teachers Education University, pp. 72 (in Chinese).
2008	0.803226	Li, X. F. (2015). The research on the ecological security assessment of Qinzhou Bay’s coastal zone. [Dissertation]. [Nanning]: Guangxi Teachers Education University, pp. 72 (in Chinese).
2008	0.332258	Li, X. F. (2015). The research on the ecological security assessment of Qinzhou Bay’s coastal zone. [Dissertation]. [Nanning]: Guangxi Teachers Education University, pp. 72 (in Chinese).
2008	0.609677	Li, X. F. (2015). The research on the ecological security assessment of Qinzhou Bay’s coastal zone. [Dissertation]. [Nanning]: Guangxi Teachers Education University, pp. 72 (in Chinese).
2008	0.522581	Li, X. F. (2015). The research on the ecological security assessment of Qinzhou Bay’s coastal zone. [Dissertation]. [Nanning]: Guangxi Teachers Education University, pp. 72 (in Chinese).
2009	1.3129	Li, X. F. (2015). The research on the ecological security assessment of Qinzhou Bay’s coastal zone. [Dissertation]. [Nanning]: Guangxi Teachers Education University, pp. 68 (in Chinese).
2009	0.696774	Li, X. F. (2015). The research on the ecological security assessment of Qinzhou Bay’s coastal zone. [Dissertation]. [Nanning]: Guangxi Teachers Education University, pp. 68 (in Chinese).
2009	0.793548	Li, X. F. (2015). The research on the ecological security assessment of Qinzhou Bay’s coastal zone. [Dissertation]. [Nanning]: Guangxi Teachers Education University, pp. 68 (in Chinese).
2009	0.706452	Li, X. F. (2015). The research on the ecological security assessment of Qinzhou Bay’s coastal zone. [Dissertation]. [Nanning]: Guangxi Teachers Education University, pp. 68 (in Chinese).
2009	1.10323	Li, X. F. (2015). The research on the ecological security assessment of Qinzhou Bay’s coastal zone. [Dissertation]. [Nanning]: Guangxi Teachers Education University, pp. 68 (in Chinese).
2009	0.764516	Li, X. F. (2015). The research on the ecological security assessment of Qinzhou Bay’s coastal zone. [Dissertation]. [Nanning]: Guangxi Teachers Education University, pp. 68 (in Chinese).
2009	1.06452	Li, X. F. (2015). The research on the ecological security assessment of Qinzhou Bay’s coastal zone. [Dissertation]. [Nanning]: Guangxi Teachers Education University, pp. 68 (in Chinese).
2009	1.41935	Li, X. F. (2015). The research on the ecological security assessment of Qinzhou Bay’s coastal zone. [Dissertation]. [Nanning]: Guangxi Teachers Education University, pp. 68 (in Chinese).
2009	0.880645	Li, X. F. (2015). The research on the ecological security assessment of Qinzhou Bay’s coastal zone. [Dissertation]. [Nanning]: Guangxi Teachers Education University, pp. 68 (in Chinese).
2009	1.72903	Li, X. F. (2015). The research on the ecological security assessment of Qinzhou Bay’s coastal zone. [Dissertation]. [Nanning]: Guangxi Teachers Education University, pp. 68 (in Chinese).
2009	1.50645	Li, X. F. (2015). The research on the ecological security assessment of Qinzhou Bay’s coastal zone. [Dissertation]. [Nanning]: Guangxi Teachers Education University, pp. 68 (in Chinese).
2009	1.59355	Li, X. F. (2015). The research on the ecological security assessment of Qinzhou Bay’s coastal zone. [Dissertation]. [Nanning]: Guangxi Teachers Education University, pp. 68 (in Chinese).
2009	1.25484	Li, X. F. (2015). The research on the ecological security assessment of Qinzhou Bay’s coastal zone. [Dissertation]. [Nanning]: Guangxi Teachers Education University, pp. 68 (in Chinese).
2009	1.15161	Li, X. F. (2015). The research on the ecological security assessment of Qinzhou Bay’s coastal zone. [Dissertation]. [Nanning]: Guangxi Teachers Education University, pp. 68 (in Chinese).
2009	1.49677	Li, X. F. (2015). The research on the ecological security assessment of Qinzhou Bay’s coastal zone. [Dissertation]. [Nanning]: Guangxi Teachers Education University, pp. 68 (in Chinese).
2009	1.35161	Li, X. F. (2015). The research on the ecological security assessment of Qinzhou Bay’s coastal zone. [Dissertation]. [Nanning]: Guangxi Teachers Education University, pp. 68 (in Chinese).
2009	1.07419	Li, X. F. (2015). The research on the ecological security assessment of Qinzhou Bay’s coastal zone. [Dissertation]. [Nanning]: Guangxi Teachers Education University, pp. 68 (in Chinese).
2009	1.05484	Li, X. F. (2015). The research on the ecological security assessment of Qinzhou Bay’s coastal zone. [Dissertation]. [Nanning]: Guangxi Teachers Education University, pp. 68 (in Chinese).
2009	1.3129	Li, X. F. (2015). The research on the ecological security assessment of Qinzhou Bay’s coastal zone. [Dissertation]. [Nanning]: Guangxi Teachers Education University, pp. 69-71 (in Chinese).
2009	0.696774	Li, X. F. (2015). The research on the ecological security assessment of Qinzhou Bay’s coastal zone. [Dissertation]. [Nanning]: Guangxi Teachers Education University, pp. 69-71 (in Chinese).
2009	0.793548	Li, X. F. (2015). The research on the ecological security assessment of Qinzhou Bay’s coastal zone. [Dissertation]. [Nanning]: Guangxi Teachers Education University, pp. 69-71 (in Chinese).
2009	0.706452	Li, X. F. (2015). The research on the ecological security assessment of Qinzhou Bay’s coastal zone. [Dissertation]. [Nanning]: Guangxi Teachers Education University, pp. 69-71 (in Chinese).
2009	1.10323	Li, X. F. (2015). The research on the ecological security assessment of Qinzhou Bay’s coastal zone. [Dissertation]. [Nanning]: Guangxi Teachers Education University, pp. 69-71 (in Chinese).
2009	0.764516	Li, X. F. (2015). The research on the ecological security assessment of Qinzhou Bay’s coastal zone. [Dissertation]. [Nanning]: Guangxi Teachers Education University, pp. 69-71 (in Chinese).
2009	1.06452	Li, X. F. (2015). The research on the ecological security assessment of Qinzhou Bay’s coastal zone. [Dissertation]. [Nanning]: Guangxi Teachers Education University, pp. 69-71 (in Chinese).
2009	1.72903	Li, X. F. (2015). The research on the ecological security assessment of Qinzhou Bay’s coastal zone. [Dissertation]. [Nanning]: Guangxi Teachers Education University, pp. 69-71 (in Chinese).
2009	1.50645	Li, X. F. (2015). The research on the ecological security assessment of Qinzhou Bay’s coastal zone. [Dissertation]. [Nanning]: Guangxi Teachers Education University, pp. 69-71 (in Chinese).
2009	1.59355	Li, X. F. (2015). The research on the ecological security assessment of Qinzhou Bay’s coastal zone. [Dissertation]. [Nanning]: Guangxi Teachers Education University, pp. 69-71 (in Chinese).
2009	1.25484	Li, X. F. (2015). The research on the ecological security assessment of Qinzhou Bay’s coastal zone. [Dissertation]. [Nanning]: Guangxi Teachers Education University, pp. 69-71 (in Chinese).
2009	1.15161	Li, X. F. (2015). The research on the ecological security assessment of Qinzhou Bay’s coastal zone. [Dissertation]. [Nanning]: Guangxi Teachers Education University, pp. 69-71 (in Chinese).
2009	1.49677	Li, X. F. (2015). The research on the ecological security assessment of Qinzhou Bay’s coastal zone. [Dissertation]. [Nanning]: Guangxi Teachers Education University, pp. 69-71 (in Chinese).
2009	1.35161	Li, X. F. (2015). The research on the ecological security assessment of Qinzhou Bay’s coastal zone. [Dissertation]. [Nanning]: Guangxi Teachers Education University, pp. 69-71 (in Chinese).
2009	1.21613	Li, X. F. (2015). The research on the ecological security assessment of Qinzhou Bay’s coastal zone. [Dissertation]. [Nanning]: Guangxi Teachers Education University, pp. 69-71 (in Chinese).
2009	1.21613	Li, X. F. (2015). The research on the ecological security assessment of Qinzhou Bay’s coastal zone. [Dissertation]. [Nanning]: Guangxi Teachers Education University, pp. 69-71 (in Chinese).
2009	1.15484	Li, X. F. (2015). The research on the ecological security assessment of Qinzhou Bay’s coastal zone. [Dissertation]. [Nanning]: Guangxi Teachers Education University, pp. 69-71 (in Chinese).
2009	1.1871	Li, X. F. (2015). The research on the ecological security assessment of Qinzhou Bay’s coastal zone. [Dissertation]. [Nanning]: Guangxi Teachers Education University, pp. 69-71 (in Chinese).
2009	1.08387	Li, X. F. (2015). The research on the ecological security assessment of Qinzhou Bay’s coastal zone. [Dissertation]. [Nanning]: Guangxi Teachers Education University, pp. 69-71 (in Chinese).
2009	1.11613	Li, X. F. (2015). The research on the ecological security assessment of Qinzhou Bay’s coastal zone. [Dissertation]. [Nanning]: Guangxi Teachers Education University, pp. 69-71 (in Chinese).
2009	1.02581	Li, X. F. (2015). The research on the ecological security assessment of Qinzhou Bay’s coastal zone. [Dissertation]. [Nanning]: Guangxi Teachers Education University, pp. 69-71 (in Chinese).
2009	0.0967742	Ma., Y., Wei, W., Gao, Z. H., Wang, D., Yang, Y., and Ma, Y. (2013). Study of the nutrient distribution and its influence factors in the Qinzhou Bay. Marine Science Bulletin 32(5), 481-487 (in Chinese).
2009	0.193548	Ma., Y., Wei, W., Gao, Z. H., Wang, D., Yang, Y., and Ma, Y. (2013). Study of the nutrient distribution and its influence factors in the Qinzhou Bay. Marine Science Bulletin 32(5), 481-487 (in Chinese).
2009	0.0322581	Ma., Y., Wei, W., Gao, Z. H., Wang, D., Yang, Y., and Ma, Y. (2013). Study of the nutrient distribution and its influence factors in the Qinzhou Bay. Marine Science Bulletin 32(5), 481-487 (in Chinese).
2009	0.193548	Ma., Y., Wei, W., Gao, Z. H., Wang, D., Yang, Y., and Ma, Y. (2013). Study of the nutrient distribution and its influence factors in the Qinzhou Bay. Marine Science Bulletin 32(5), 481-487 (in Chinese).
2009	0.645161	Ma., Y., Wei, W., Gao, Z. H., Wang, D., Yang, Y., and Ma, Y. (2013). Study of the nutrient distribution and its influence factors in the Qinzhou Bay. Marine Science Bulletin 32(5), 481-487 (in Chinese).
2009	0.487097	Long, X. H., Jiang, Q. H., and Deng, Y. (2011). Study on nutrient salt variation trend and control countermeasures of offshore marine area in Qinzhou Bay during “The 11th Five—Year Plan”. Environmental Science & management 36(8), 65-68 (in Chinese).
2009	0.296774	Long, X. H., Jiang, Q. H., and Deng, Y. (2011). Study on nutrient salt variation trend and control countermeasures of offshore marine area in Qinzhou Bay during “The 11th Five—Year Plan”. Environmental Science & management 36(8), 65-68 (in Chinese).
2009	0.422581	Zhang, C. X., Huang, L. L., Zhong, Q. P., Dai, Z. R., Shen, T. M., and Yang, B. (2011). The analysis and evaluation of seawater quality in Qinzhou Port. Guangzhou Chemical 39(15), 140-141 (in Chinese).
2009	0.451613	Zhang, C. X., Huang, L. L., Zhong, Q. P., Dai, Z. R., Shen, T. M., and Yang, B. (2011). The analysis and evaluation of seawater quality in Qinzhou Port. Guangzhou Chemical 39(15), 140-141 (in Chinese).
2009	0.422581	Zhang, C. X., Huang, L. L., Zhong, Q. P., Dai, Z. R., Shen, T. M., and Yang, B. (2011). The analysis and evaluation of seawater quality in Qinzhou Port. Guangzhou Chemical 39(15), 140-141 (in Chinese).
2009	0.387097	Zhang, C. X., Huang, L. L., Zhong, Q. P., Dai, Z. R., Shen, T. M., and Yang, B. (2011). The analysis and evaluation of seawater quality in Qinzhou Port. Guangzhou Chemical 39(15), 140-141 (in Chinese).
2009	0.187097	Zhang, C. X., Huang, L. L., Zhong, Q. P., Dai, Z. R., Shen, T. M., and Yang, B. (2011). The analysis and evaluation of seawater quality in Qinzhou Port. Guangzhou Chemical 39(15), 140-141 (in Chinese).
2009	0.0516129	Zhang, C. X., Huang, L. L., Zhong, Q. P., Dai, Z. R., Shen, T. M., and Yang, B. (2011). The analysis and evaluation of seawater quality in Qinzhou Port. Guangzhou Chemical 39(15), 140-141 (in Chinese).
2009	0.0580645	Zhang, C. X., Huang, L. L., Zhong, Q. P., Dai, Z. R., Shen, T. M., and Yang, B. (2011). The analysis and evaluation of seawater quality in Qinzhou Port. Guangzhou Chemical 39(15), 140-141 (in Chinese).
2009	0.0645161	Zhang, C. X., Huang, L. L., Zhong, Q. P., Dai, Z. R., Shen, T. M., and Yang, B. (2011). The analysis and evaluation of seawater quality in Qinzhou Port. Guangzhou Chemical 39(15), 140-141 (in Chinese).
2009	0.083871	Zhang, C. X., Huang, L. L., Zhong, Q. P., Dai, Z. R., Shen, T. M., and Yang, B. (2011). The analysis and evaluation of seawater quality in Qinzhou Port. Guangzhou Chemical 39(15), 140-141 (in Chinese).
2009	0.0580645	Zhang, C. X., Huang, L. L., Zhong, Q. P., Dai, Z. R., Shen, T. M., and Yang, B. (2011). The analysis and evaluation of seawater quality in Qinzhou Port. Guangzhou Chemical 39(15), 140-141 (in Chinese).
2009	0.296774	Zhang, C. X., Huang, L. L., Zhong, Q. P., Dai, Z. R., Shen, T. M., and Yang, B. (2011). The analysis and evaluation of seawater quality in Qinzhou Port. Guangzhou Chemical 39(15), 140-141 (in Chinese).
2009	0.132258	Zhang, C. X., Huang, L. L., Zhong, Q. P., Dai, Z. R., Shen, T. M., and Yang, B. (2011). The analysis and evaluation of seawater quality in Qinzhou Port. Guangzhou Chemical 39(15), 140-141 (in Chinese).
2009	0.0354839	Zhang, C. X., Huang, L. L., Zhong, Q. P., Dai, Z. R., Shen, T. M., and Yang, B. (2011). The analysis and evaluation of seawater quality in Qinzhou Port. Guangzhou Chemical 39(15), 140-141 (in Chinese).
2009	0.106452	Zhang, C. X., Huang, L. L., Zhong, Q. P., Dai, Z. R., Shen, T. M., and Yang, B. (2011). The analysis and evaluation of seawater quality in Qinzhou Port. Guangzhou Chemical 39(15), 140-141 (in Chinese).
2009	0.016129	Zhang, C. X., Huang, L. L., Zhong, Q. P., Dai, Z. R., Shen, T. M., and Yang, B. (2011). The analysis and evaluation of seawater quality in Qinzhou Port. Guangzhou Chemical 39(15), 140-141 (in Chinese).
2009	0.451613	Zhang, C. X., Huang, L. L., Zhong, Q. P., Dai, Z. R., Shen, T. M., and Yang, B. (2011). The analysis and evaluation of seawater quality in Qinzhou Port. Guangzhou Chemical 39(15), 140-141 (in Chinese).
2009	0.422581	Zhang, C. X., Huang, L. L., Zhong, Q. P., Dai, Z. R., Shen, T. M., and Yang, B. (2011). The analysis and evaluation of seawater quality in Qinzhou Port. Guangzhou Chemical 39(15), 140-141 (in Chinese).
2009	0.36129	Zhang, C. X., Huang, L. L., Zhong, Q. P., Dai, Z. R., Shen, T. M., and Yang, B. (2011). The analysis and evaluation of seawater quality in Qinzhou Port. Guangzhou Chemical 39(15), 140-141 (in Chinese).
2009	0.351613	Zhang, C. X., Huang, L. L., Zhong, Q. P., Dai, Z. R., Shen, T. M., and Yang, B. (2011). The analysis and evaluation of seawater quality in Qinzhou Port. Guangzhou Chemical 39(15), 140-141 (in Chinese).
2009	0.187097	Zhang, C. X., Huang, L. L., Zhong, Q. P., Dai, Z. R., Shen, T. M., and Yang, B. (2011). The analysis and evaluation of seawater quality in Qinzhou Port. Guangzhou Chemical 39(15), 140-141 (in Chinese).
2009	0.322581	Yang, B., Fang, H. Y., Zhong, Q. P., Zhang, C. X., and Li, S. P. (2012). Distribution characteristics of nutrients and eutrophication assessment in summer in Qinzhou Bay. Marine Science Bulletin 31(6), 640-645 (in Chinese).
2009	1.32258	Yang, B., Fang, H. Y., Zhong, Q. P., Zhang, C. X., and Li, S. P. (2012). Distribution characteristics of nutrients and eutrophication assessment in summer in Qinzhou Bay. Marine Science Bulletin 31(6), 640-645 (in Chinese).
2009	0.193548	Yang, B., Fang, H. Y., Zhong, Q. P., Zhang, C. X., and Li, S. P. (2012). Distribution characteristics of nutrients and eutrophication assessment in summer in Qinzhou Bay. Marine Science Bulletin 31(6), 640-645 (in Chinese).
2009	0.193548	Yang, B., Fang, H. Y., Zhong, Q. P., Zhang, C. X., and Li, S. P. (2012). Distribution characteristics of nutrients and eutrophication assessment in summer in Qinzhou Bay. Marine Science Bulletin 31(6), 640-645 (in Chinese).
2009	0.0967742	Yang, B., Fang, H. Y., Zhong, Q. P., Zhang, C. X., and Li, S. P. (2012). Distribution characteristics of nutrients and eutrophication assessment in summer in Qinzhou Bay. Marine Science Bulletin 31(6), 640-645 (in Chinese).
2009	0.354839	Yang, B., Fang, H. Y., Zhong, Q. P., Zhang, C. X., and Li, S. P. (2012). Distribution characteristics of nutrients and eutrophication assessment in summer in Qinzhou Bay. Marine Science Bulletin 31(6), 640-645 (in Chinese).
2009	0.290323	Yang, B., Fang, H. Y., Zhong, Q. P., Zhang, C. X., and Li, S. P. (2012). Distribution characteristics of nutrients and eutrophication assessment in summer in Qinzhou Bay. Marine Science Bulletin 31(6), 640-645 (in Chinese).
2009	0.129032	Yang, B., Fang, H. Y., Zhong, Q. P., Zhang, C. X., and Li, S. P. (2012). Distribution characteristics of nutrients and eutrophication assessment in summer in Qinzhou Bay. Marine Science Bulletin 31(6), 640-645 (in Chinese).
2009	0.0322581	Yang, B., Fang, H. Y., Zhong, Q. P., Zhang, C. X., and Li, S. P. (2012). Distribution characteristics of nutrients and eutrophication assessment in summer in Qinzhou Bay. Marine Science Bulletin 31(6), 640-645 (in Chinese).
2009	0.0967742	Yang, B., Fang, H. Y., Zhong, Q. P., Zhang, C. X., and Li, S. P. (2012). Distribution characteristics of nutrients and eutrophication assessment in summer in Qinzhou Bay. Marine Science Bulletin 31(6), 640-645 (in Chinese).
2009	0.0322581	Yang, B., Fang, H. Y., Zhong, Q. P., Zhang, C. X., and Li, S. P. (2012). Distribution characteristics of nutrients and eutrophication assessment in summer in Qinzhou Bay. Marine Science Bulletin 31(6), 640-645 (in Chinese).
2009	0.0967742	Yang, B., Fang, H. Y., Zhong, Q. P., Zhang, C. X., and Li, S. P. (2012). Distribution characteristics of nutrients and eutrophication assessment in summer in Qinzhou Bay. Marine Science Bulletin 31(6), 640-645 (in Chinese).
2009	0.0967742	Yang, B., Fang, H. Y., Zhong, Q. P., Zhang, C. X., and Li, S. P. (2012). Distribution characteristics of nutrients and eutrophication assessment in summer in Qinzhou Bay. Marine Science Bulletin 31(6), 640-645 (in Chinese).
2009	0.0967742	Yang, B., Fang, H. Y., Zhong, Q. P., Zhang, C. X., and Li, S. P. (2012). Distribution characteristics of nutrients and eutrophication assessment in summer in Qinzhou Bay. Marine Science Bulletin 31(6), 640-645 (in Chinese).
2009	0.0322581	Yang, B., Fang, H. Y., Zhong, Q. P., Zhang, C. X., and Li, S. P. (2012). Distribution characteristics of nutrients and eutrophication assessment in summer in Qinzhou Bay. Marine Science Bulletin 31(6), 640-645 (in Chinese).
2009	1	Lin, M. F., and Zhong, Q. P. (2014). Seasonal variation and evaluation on nutrients in Qinzhou Bay of Guangxi Province. Environmental Science & Management 39(6), 159-163 (in Chinese).
2009	0.225806	Lin, M. F., and Zhong, Q. P. (2014). Seasonal variation and evaluation on nutrients in Qinzhou Bay of Guangxi Province. Environmental Science & Management 39(6), 159-163 (in Chinese).
2009	0.741935	Lin, M. F., and Zhong, Q. P. (2014). Seasonal variation and evaluation on nutrients in Qinzhou Bay of Guangxi Province. Environmental Science & Management 39(6), 159-163 (in Chinese).
2009	0.354839	Lin, M. F., and Zhong, Q. P. (2014). Seasonal variation and evaluation on nutrients in Qinzhou Bay of Guangxi Province. Environmental Science & Management 39(6), 159-163 (in Chinese).
2010	0.522581	Long, X. H., Jiang, Q. H., and Deng, Y. (2011). Study on nutrient salt variation trend and control countermeasures of offshore marine area in Qinzhou Bay during “The 11th Five—Year Plan”. Environmental Science & management 36(8), 65-68 (in Chinese).
2010	0.267742	Long, X. H., Jiang, Q. H., and Deng, Y. (2011). Study on nutrient salt variation trend and control countermeasures of offshore marine area in Qinzhou Bay during “The 11th Five—Year Plan”. Environmental Science & management 36(8), 65-68 (in Chinese).
2010	0.967742	Zhuang, J. L., Jiang, F. J., Xu, M. B., Zhang, R. C., Wang, Y. B., Ke, K., et al. (2012). Annual change of environmental factors and phytoplankton community characteristics in Maowei Sea of Qinzhou Bay. Guangxi Sciences 19(3), 263-267 (in Chinese).
2010	0.967742	Zhuang, J. L., Jiang, F. J., Xu, M. B., Zhang, R. C., Wang, Y. B., Ke, K., et al. (2012). Annual change of environmental factors and phytoplankton community characteristics in Maowei Sea of Qinzhou Bay. Guangxi Sciences 19(3), 263-267 (in Chinese).
2010	0.967742	Zhuang, J. L., Jiang, F. J., Xu, M. B., Zhang, R. C., Wang, Y. B., Ke, K., et al. (2012). Annual change of environmental factors and phytoplankton community characteristics in Maowei Sea of Qinzhou Bay. Guangxi Sciences 19(3), 263-267 (in Chinese).
2010	1.29032	Zhuang, J. L., Jiang, F. J., Xu, M. B., Zhang, R. C., Wang, Y. B., Ke, K., et al. (2012). Annual change of environmental factors and phytoplankton community characteristics in Maowei Sea of Qinzhou Bay. Guangxi Sciences 19(3), 263-267 (in Chinese).
2010	0.683871	Lai, J. X., Ke, K., Jiang, F. J., Xu, M. B., Chen, X. Y., and Chen, B. (2013). Nutrient distribution and eutrophication assessment in Qinzhou Bay and its adjacent areas, Guangxi, China. Marine Environmental Science 32(6), 860-866 (in Chinese).
2010	0.487097	Lai, J. X., Ke, K., Jiang, F. J., Xu, M. B., Chen, X. Y., and Chen, B. (2013). Nutrient distribution and eutrophication assessment in Qinzhou Bay and its adjacent areas, Guangxi, China. Marine Environmental Science 32(6), 860-866 (in Chinese).
2010	0.364516	Lai, J. X., Ke, K., Jiang, F. J., Xu, M. B., Chen, X. Y., and Chen, B. (2013). Nutrient distribution and eutrophication assessment in Qinzhou Bay and its adjacent areas, Guangxi, China. Marine Environmental Science 32(6), 860-866 (in Chinese).
2010	0.164516	Lai, J. X., Ke, K., Jiang, F. J., Xu, M. B., Chen, X. Y., and Chen, B. (2013). Nutrient distribution and eutrophication assessment in Qinzhou Bay and its adjacent areas, Guangxi, China. Marine Environmental Science 32(6), 860-866 (in Chinese).
2010	0.83871	Yang, B., Zhong, Q. P., Zhang, C. X., Fang, H. Y., and Li, S. P. (2013). Status analysis and evaluation on nutrients in Qinzhou Bay in spring. Environmental Monitoring in China 29(5), 103-106 (in Chinese).
2010	0.645161	Yang, B., Zhong, Q. P., Lu, D. L., Lin, M. F., and Li, S. P. (2013). Analysis on distribution characteristics and nutritional status of nutrients of Qinzhou Bay in autumn. Environmental Science & Management 38(12), 40-44 (in Chinese).
2010	0.516129	Yang, B., Zhong, Q. P., Lu, D. L., Lin, M. F., and Li, S. P. (2013). Analysis on distribution characteristics and nutritional status of nutrients of Qinzhou Bay in autumn. Environmental Science & Management 38(12), 40-44 (in Chinese).
2010	0.354839	Yang, B., Zhong, Q. P., Lu, D. L., Lin, M. F., and Li, S. P. (2013). Analysis on distribution characteristics and nutritional status of nutrients of Qinzhou Bay in autumn. Environmental Science & Management 38(12), 40-44 (in Chinese).
2010	0.258065	Yang, B., Zhong, Q. P., Lu, D. L., Lin, M. F., and Li, S. P. (2013). Analysis on distribution characteristics and nutritional status of nutrients of Qinzhou Bay in autumn. Environmental Science & Management 38(12), 40-44 (in Chinese).
2010	0.419355	Yang, B., Zhong, Q. P., Lu, D. L., Lin, M. F., and Li, S. P. (2013). Analysis on distribution characteristics and nutritional status of nutrients of Qinzhou Bay in autumn. Environmental Science & Management 38(12), 40-44 (in Chinese).
2010	0.548387	Yang, B., Zhong, Q. P., Lu, D. L., Lin, M. F., and Li, S. P. (2013). Analysis on distribution characteristics and nutritional status of nutrients of Qinzhou Bay in autumn. Environmental Science & Management 38(12), 40-44 (in Chinese).
2010	0.225806	Yang, B., Zhong, Q. P., Lu, D. L., Lin, M. F., and Li, S. P. (2013). Analysis on distribution characteristics and nutritional status of nutrients of Qinzhou Bay in autumn. Environmental Science & Management 38(12), 40-44 (in Chinese).
2010	0.0322581	Yang, B., Zhong, Q. P., Lu, D. L., Lin, M. F., and Li, S. P. (2013). Analysis on distribution characteristics and nutritional status of nutrients of Qinzhou Bay in autumn. Environmental Science & Management 38(12), 40-44 (in Chinese).
2010	0.0967742	Yang, B., Zhong, Q. P., Lu, D. L., Lin, M. F., and Li, S. P. (2013). Analysis on distribution characteristics and nutritional status of nutrients of Qinzhou Bay in autumn. Environmental Science & Management 38(12), 40-44 (in Chinese).
2010	0.193548	Yang, B., Zhong, Q. P., Lu, D. L., Lin, M. F., and Li, S. P. (2013). Analysis on distribution characteristics and nutritional status of nutrients of Qinzhou Bay in autumn. Environmental Science & Management 38(12), 40-44 (in Chinese).
2010	0.0322581	Yang, B., Zhong, Q. P., Lu, D. L., Lin, M. F., and Li, S. P. (2013). Analysis on distribution characteristics and nutritional status of nutrients of Qinzhou Bay in autumn. Environmental Science & Management 38(12), 40-44 (in Chinese).
2010	0.0322581	Yang, B., Zhong, Q. P., Lu, D. L., Lin, M. F., and Li, S. P. (2013). Analysis on distribution characteristics and nutritional status of nutrients of Qinzhou Bay in autumn. Environmental Science & Management 38(12), 40-44 (in Chinese).
2010	0.0967742	Yang, B., Zhong, Q. P., Lu, D. L., Lin, M. F., and Li, S. P. (2013). Analysis on distribution characteristics and nutritional status of nutrients of Qinzhou Bay in autumn. Environmental Science & Management 38(12), 40-44 (in Chinese).
2010	0.322581	Yang, B., Zhong, Q. P., Lu, D. L., Lin, M. F., and Li, S. P. (2013). Analysis on distribution characteristics and nutritional status of nutrients of Qinzhou Bay in autumn. Environmental Science & Management 38(12), 40-44 (in Chinese).
2010	0.451613	Yang, B., Zhong, Q. P., Lu, D. L., Lin, M. F., and Li, S. P. (2013). Analysis on distribution characteristics and nutritional status of nutrients of Qinzhou Bay in autumn. Environmental Science & Management 38(12), 40-44 (in Chinese).
2010	0.41129	Lai, J. X., Jiang, F. J., Ke, K., Xu, M. B., Lei, F., and Chen, B. (2014). Nutrients distribution and trophic status assessment in the northern Beibu Gulf, China. Chinese Journal of Oceanology & Limnology 32(5), 1128-1144.
2010	0.322581	Zhang, R. C., Chen, X. Y., Lei, F., Zhuang, J. L., Ke, K., Jiang, F. J., et al. (2014). Eutrophication level assessment of Qinzhou Bay coastal waters in June. Journal of Guangxi Academy of Sciences 30(3), 170-175 (in Chinese).
2010	0.967742	Zhang, R. C., Chen, X. Y., Lei, F., Zhuang, J. L., Ke, K., Jiang, F. J., et al. (2014). Eutrophication level assessment of Qinzhou Bay coastal waters in June. Journal of Guangxi Academy of Sciences 30(3), 170-175 (in Chinese).
2010	0.322581	Zhang, R. C., Chen, X. Y., Lei, F., Zhuang, J. L., Ke, K., Jiang, F. J., et al. (2014). Eutrophication level assessment of Qinzhou Bay coastal waters in June. Journal of Guangxi Academy of Sciences 30(3), 170-175 (in Chinese).
2010	0.967742	Zhang, R. C., Chen, X. Y., Lei, F., Zhuang, J. L., Ke, K., Jiang, F. J., et al. (2014). Eutrophication level assessment of Qinzhou Bay coastal waters in June. Journal of Guangxi Academy of Sciences 30(3), 170-175 (in Chinese).
2010	0.322581	Zhang, R. C., Chen, X. Y., Lei, F., Zhuang, J. L., Ke, K., Jiang, F. J., et al. (2014). Eutrophication level assessment of Qinzhou Bay coastal waters in June. Journal of Guangxi Academy of Sciences 30(3), 170-175 (in Chinese).
2010	0.322581	Zhang, R. C., Chen, X. Y., Lei, F., Zhuang, J. L., Ke, K., Jiang, F. J., et al. (2014). Eutrophication level assessment of Qinzhou Bay coastal waters in June. Journal of Guangxi Academy of Sciences 30(3), 170-175 (in Chinese).
2010	0.322581	Zhang, R. C., Chen, X. Y., Lei, F., Zhuang, J. L., Ke, K., Jiang, F. J., et al. (2014). Eutrophication level assessment of Qinzhou Bay coastal waters in June. Journal of Guangxi Academy of Sciences 30(3), 170-175 (in Chinese).
2010	0.322581	Zhang, R. C., Chen, X. Y., Lei, F., Zhuang, J. L., Ke, K., Jiang, F. J., et al. (2014). Eutrophication level assessment of Qinzhou Bay coastal waters in June. Journal of Guangxi Academy of Sciences 30(3), 170-175 (in Chinese).
2010	0.322581	Zhang, R. C., Chen, X. Y., Lei, F., Zhuang, J. L., Ke, K., Jiang, F. J., et al. (2014). Eutrophication level assessment of Qinzhou Bay coastal waters in June. Journal of Guangxi Academy of Sciences 30(3), 170-175 (in Chinese).
2010	0.322581	Zhang, R. C., Chen, X. Y., Lei, F., Zhuang, J. L., Ke, K., Jiang, F. J., et al. (2014). Eutrophication level assessment of Qinzhou Bay coastal waters in June. Journal of Guangxi Academy of Sciences 30(3), 170-175 (in Chinese).
2010	0.322581	Zhang, R. C., Chen, X. Y., Lei, F., Zhuang, J. L., Ke, K., Jiang, F. J., et al. (2014). Eutrophication level assessment of Qinzhou Bay coastal waters in June. Journal of Guangxi Academy of Sciences 30(3), 170-175 (in Chinese).
2010	0.322581	Zhang, R. C., Chen, X. Y., Lei, F., Zhuang, J. L., Ke, K., Jiang, F. J., et al. (2014). Eutrophication level assessment of Qinzhou Bay coastal waters in June. Journal of Guangxi Academy of Sciences 30(3), 170-175 (in Chinese).
2010	0.322581	Zhang, R. C., Chen, X. Y., Lei, F., Zhuang, J. L., Ke, K., Jiang, F. J., et al. (2014). Eutrophication level assessment of Qinzhou Bay coastal waters in June. Journal of Guangxi Academy of Sciences 30(3), 170-175 (in Chinese).
2010	0.645161	Zhang, R. C., Chen, X. Y., Lei, F., Zhuang, J. L., Ke, K., Jiang, F. J., et al. (2014). Eutrophication level assessment of Qinzhou Bay coastal waters in June. Journal of Guangxi Academy of Sciences 30(3), 170-175 (in Chinese).
2010	0.322581	Zhang, R. C., Chen, X. Y., Lei, F., Zhuang, J. L., Ke, K., Jiang, F. J., et al. (2014). Eutrophication level assessment of Qinzhou Bay coastal waters in June. Journal of Guangxi Academy of Sciences 30(3), 170-175 (in Chinese).
2010	0.0258065	Li, X. F. (2015). The research on the ecological security assessment of Qinzhou Bay’s coastal zone. [Dissertation]. [Nanning]: Guangxi Teachers Education University, pp. 65 (in Chinese).
2010	0.23871	Li, X. F. (2015). The research on the ecological security assessment of Qinzhou Bay’s coastal zone. [Dissertation]. [Nanning]: Guangxi Teachers Education University, pp. 65 (in Chinese).
2010	0.145161	Li, X. F. (2015). The research on the ecological security assessment of Qinzhou Bay’s coastal zone. [Dissertation]. [Nanning]: Guangxi Teachers Education University, pp. 65 (in Chinese).
2010	0.393548	Li, X. F. (2015). The research on the ecological security assessment of Qinzhou Bay’s coastal zone. [Dissertation]. [Nanning]: Guangxi Teachers Education University, pp. 65 (in Chinese).
2010	0.441935	Li, X. F. (2015). The research on the ecological security assessment of Qinzhou Bay’s coastal zone. [Dissertation]. [Nanning]: Guangxi Teachers Education University, pp. 65 (in Chinese).
2010	1.17742	Li, X. F. (2015). The research on the ecological security assessment of Qinzhou Bay’s coastal zone. [Dissertation]. [Nanning]: Guangxi Teachers Education University, pp. 66-67 (in Chinese).
2010	1.14516	Li, X. F. (2015). The research on the ecological security assessment of Qinzhou Bay’s coastal zone. [Dissertation]. [Nanning]: Guangxi Teachers Education University, pp. 66-67 (in Chinese).
2010	1.04839	Li, X. F. (2015). The research on the ecological security assessment of Qinzhou Bay’s coastal zone. [Dissertation]. [Nanning]: Guangxi Teachers Education University, pp. 66-67 (in Chinese).
2010	0.983871	Li, X. F. (2015). The research on the ecological security assessment of Qinzhou Bay’s coastal zone. [Dissertation]. [Nanning]: Guangxi Teachers Education University, pp. 66-67 (in Chinese).
2010	1.14516	Li, X. F. (2015). The research on the ecological security assessment of Qinzhou Bay’s coastal zone. [Dissertation]. [Nanning]: Guangxi Teachers Education University, pp. 66-67 (in Chinese).
2010	0.790323	Li, X. F. (2015). The research on the ecological security assessment of Qinzhou Bay’s coastal zone. [Dissertation]. [Nanning]: Guangxi Teachers Education University, pp. 66-67 (in Chinese).
2010	0.758065	Li, X. F. (2015). The research on the ecological security assessment of Qinzhou Bay’s coastal zone. [Dissertation]. [Nanning]: Guangxi Teachers Education University, pp. 66-67 (in Chinese).
2010	0.948387	Li, X. F. (2015). The research on the ecological security assessment of Qinzhou Bay’s coastal zone. [Dissertation]. [Nanning]: Guangxi Teachers Education University, pp. 66-67 (in Chinese).
2010	0.303226	Li, X. F. (2015). The research on the ecological security assessment of Qinzhou Bay’s coastal zone. [Dissertation]. [Nanning]: Guangxi Teachers Education University, pp. 66-67 (in Chinese).
2010	0.219355	Li, X. F. (2015). The research on the ecological security assessment of Qinzhou Bay’s coastal zone. [Dissertation]. [Nanning]: Guangxi Teachers Education University, pp. 66-67 (in Chinese).
2010	0.0612903	Li, X. F. (2015). The research on the ecological security assessment of Qinzhou Bay’s coastal zone. [Dissertation]. [Nanning]: Guangxi Teachers Education University, pp. 66-67 (in Chinese).
2010	0.0903226	Li, X. F. (2015). The research on the ecological security assessment of Qinzhou Bay’s coastal zone. [Dissertation]. [Nanning]: Guangxi Teachers Education University, pp. 66-67 (in Chinese).
2010	0.145161	Li, X. F. (2015). The research on the ecological security assessment of Qinzhou Bay’s coastal zone. [Dissertation]. [Nanning]: Guangxi Teachers Education University, pp. 66-67 (in Chinese).
2010	0.254839	Li, X. F. (2015). The research on the ecological security assessment of Qinzhou Bay’s coastal zone. [Dissertation]. [Nanning]: Guangxi Teachers Education University, pp. 66-67 (in Chinese).
2010	0.377419	Li, X. F. (2015). The research on the ecological security assessment of Qinzhou Bay’s coastal zone. [Dissertation]. [Nanning]: Guangxi Teachers Education University, pp. 66-67 (in Chinese).
2010	0.348387	Li, X. F. (2015). The research on the ecological security assessment of Qinzhou Bay’s coastal zone. [Dissertation]. [Nanning]: Guangxi Teachers Education University, pp. 66-67 (in Chinese).
2010	0.570968	Li, X. F. (2015). The research on the ecological security assessment of Qinzhou Bay’s coastal zone. [Dissertation]. [Nanning]: Guangxi Teachers Education University, pp. 66-67 (in Chinese).
2010	0.56129	Li, X. F. (2015). The research on the ecological security assessment of Qinzhou Bay’s coastal zone. [Dissertation]. [Nanning]: Guangxi Teachers Education University, pp. 66-67 (in Chinese).
2010	0.570968	Li, X. F. (2015). The research on the ecological security assessment of Qinzhou Bay’s coastal zone. [Dissertation]. [Nanning]: Guangxi Teachers Education University, pp. 66-67 (in Chinese).
2010	0.312903	Li, X. F. (2015). The research on the ecological security assessment of Qinzhou Bay’s coastal zone. [Dissertation]. [Nanning]: Guangxi Teachers Education University, pp. 66-67 (in Chinese).
2010	0.367742	Li, X. F. (2015). The research on the ecological security assessment of Qinzhou Bay’s coastal zone. [Dissertation]. [Nanning]: Guangxi Teachers Education University, pp. 66-67 (in Chinese).
2010	0.190323	Li, X. F. (2015). The research on the ecological security assessment of Qinzhou Bay’s coastal zone. [Dissertation]. [Nanning]: Guangxi Teachers Education University, pp. 66-67 (in Chinese).
2011	0.0806452	Li, X. F. (2015). The research on the ecological security assessment of Qinzhou Bay’s coastal zone. [Dissertation]. [Nanning]: Guangxi Teachers Education University, pp. 60-61 (in Chinese).
2011	0.119355	Li, X. F. (2015). The research on the ecological security assessment of Qinzhou Bay’s coastal zone. [Dissertation]. [Nanning]: Guangxi Teachers Education University, pp. 60-61 (in Chinese).
2011	0.219355	Li, X. F. (2015). The research on the ecological security assessment of Qinzhou Bay’s coastal zone. [Dissertation]. [Nanning]: Guangxi Teachers Education University, pp. 60-61 (in Chinese).
2011	0.209677	Li, X. F. (2015). The research on the ecological security assessment of Qinzhou Bay’s coastal zone. [Dissertation]. [Nanning]: Guangxi Teachers Education University, pp. 60-61 (in Chinese).
2011	0.190323	Li, X. F. (2015). The research on the ecological security assessment of Qinzhou Bay’s coastal zone. [Dissertation]. [Nanning]: Guangxi Teachers Education University, pp. 60-61 (in Chinese).
2011	0.109677	Li, X. F. (2015). The research on the ecological security assessment of Qinzhou Bay’s coastal zone. [Dissertation]. [Nanning]: Guangxi Teachers Education University, pp. 60-61 (in Chinese).
2011	0.154839	Li, X. F. (2015). The research on the ecological security assessment of Qinzhou Bay’s coastal zone. [Dissertation]. [Nanning]: Guangxi Teachers Education University, pp. 60-61 (in Chinese).
2011	0.164516	Li, X. F. (2015). The research on the ecological security assessment of Qinzhou Bay’s coastal zone. [Dissertation]. [Nanning]: Guangxi Teachers Education University, pp. 60-61 (in Chinese).
2011	0.229032	Li, X. F. (2015). The research on the ecological security assessment of Qinzhou Bay’s coastal zone. [Dissertation]. [Nanning]: Guangxi Teachers Education University, pp. 60-61 (in Chinese).
2011	0.0709677	Li, X. F. (2015). The research on the ecological security assessment of Qinzhou Bay’s coastal zone. [Dissertation]. [Nanning]: Guangxi Teachers Education University, pp. 60-61 (in Chinese).
2011	0.145161	Li, X. F. (2015). The research on the ecological security assessment of Qinzhou Bay’s coastal zone. [Dissertation]. [Nanning]: Guangxi Teachers Education University, pp. 60-61 (in Chinese).
2011	0.154839	Li, X. F. (2015). The research on the ecological security assessment of Qinzhou Bay’s coastal zone. [Dissertation]. [Nanning]: Guangxi Teachers Education University, pp. 60-61 (in Chinese).
2011	0.541935	Li, X. F. (2015). The research on the ecological security assessment of Qinzhou Bay’s coastal zone. [Dissertation]. [Nanning]: Guangxi Teachers Education University, pp. 60-61 (in Chinese).
2011	0.651613	Li, X. F. (2015). The research on the ecological security assessment of Qinzhou Bay’s coastal zone. [Dissertation]. [Nanning]: Guangxi Teachers Education University, pp. 60-61 (in Chinese).
2011	0.670968	Li, X. F. (2015). The research on the ecological security assessment of Qinzhou Bay’s coastal zone. [Dissertation]. [Nanning]: Guangxi Teachers Education University, pp. 60-61 (in Chinese).
2011	0.612903	Li, X. F. (2015). The research on the ecological security assessment of Qinzhou Bay’s coastal zone. [Dissertation]. [Nanning]: Guangxi Teachers Education University, pp. 61-64 (in Chinese).
2011	0.451613	Li, X. F. (2015). The research on the ecological security assessment of Qinzhou Bay’s coastal zone. [Dissertation]. [Nanning]: Guangxi Teachers Education University, pp. 61-64 (in Chinese).
2011	0.516129	Li, X. F. (2015). The research on the ecological security assessment of Qinzhou Bay’s coastal zone. [Dissertation]. [Nanning]: Guangxi Teachers Education University, pp. 61-64 (in Chinese).
2011	0.612903	Li, X. F. (2015). The research on the ecological security assessment of Qinzhou Bay’s coastal zone. [Dissertation]. [Nanning]: Guangxi Teachers Education University, pp. 61-64 (in Chinese).
2011	0.516129	Li, X. F. (2015). The research on the ecological security assessment of Qinzhou Bay’s coastal zone. [Dissertation]. [Nanning]: Guangxi Teachers Education University, pp. 61-64 (in Chinese).
2011	0.516129	Li, X. F. (2015). The research on the ecological security assessment of Qinzhou Bay’s coastal zone. [Dissertation]. [Nanning]: Guangxi Teachers Education University, pp. 61-64 (in Chinese).
2011	0.483871	Li, X. F. (2015). The research on the ecological security assessment of Qinzhou Bay’s coastal zone. [Dissertation]. [Nanning]: Guangxi Teachers Education University, pp. 61-64 (in Chinese).
2011	0.16129	Li, X. F. (2015). The research on the ecological security assessment of Qinzhou Bay’s coastal zone. [Dissertation]. [Nanning]: Guangxi Teachers Education University, pp. 61-64 (in Chinese).
2011	0.16129	Li, X. F. (2015). The research on the ecological security assessment of Qinzhou Bay’s coastal zone. [Dissertation]. [Nanning]: Guangxi Teachers Education University, pp. 61-64 (in Chinese).
2011	0.16129	Li, X. F. (2015). The research on the ecological security assessment of Qinzhou Bay’s coastal zone. [Dissertation]. [Nanning]: Guangxi Teachers Education University, pp. 61-64 (in Chinese).
2011	0.677419	Li, X. F. (2015). The research on the ecological security assessment of Qinzhou Bay’s coastal zone. [Dissertation]. [Nanning]: Guangxi Teachers Education University, pp. 61-64 (in Chinese).
2011	0.709677	Li, X. F. (2015). The research on the ecological security assessment of Qinzhou Bay’s coastal zone. [Dissertation]. [Nanning]: Guangxi Teachers Education University, pp. 61-64 (in Chinese).
2011	0.870968	Li, X. F. (2015). The research on the ecological security assessment of Qinzhou Bay’s coastal zone. [Dissertation]. [Nanning]: Guangxi Teachers Education University, pp. 61-64 (in Chinese).
2011	0.870968	Li, X. F. (2015). The research on the ecological security assessment of Qinzhou Bay’s coastal zone. [Dissertation]. [Nanning]: Guangxi Teachers Education University, pp. 61-64 (in Chinese).
2011	2.07097	Li, X. F. (2015). The research on the ecological security assessment of Qinzhou Bay’s coastal zone. [Dissertation]. [Nanning]: Guangxi Teachers Education University, pp. 61-64 (in Chinese).
2011	0.874194	Li, X. F. (2015). The research on the ecological security assessment of Qinzhou Bay’s coastal zone. [Dissertation]. [Nanning]: Guangxi Teachers Education University, pp. 61-64 (in Chinese).
2011	0.625806	Li, X. F. (2015). The research on the ecological security assessment of Qinzhou Bay’s coastal zone. [Dissertation]. [Nanning]: Guangxi Teachers Education University, pp. 61-64 (in Chinese).
2011	0.809677	Li, X. F. (2015). The research on the ecological security assessment of Qinzhou Bay’s coastal zone. [Dissertation]. [Nanning]: Guangxi Teachers Education University, pp. 61-64 (in Chinese).
2011	0.651613	Li, X. F. (2015). The research on the ecological security assessment of Qinzhou Bay’s coastal zone. [Dissertation]. [Nanning]: Guangxi Teachers Education University, pp. 61-64 (in Chinese).
2011	1.23226	Li, X. F. (2015). The research on the ecological security assessment of Qinzhou Bay’s coastal zone. [Dissertation]. [Nanning]: Guangxi Teachers Education University, pp. 61-64 (in Chinese).
[truncated: 126 more rows]

## Sheet: SiO3
Year	SiO3 (µM)	References
[truncated: 152 more rows]

## Sheet: COD
Year	COD (mg/L)	References
[truncated: 387 more rows]
