# Supplementary material for: Historical Occurrence of Algal Blooms in the Northern Beibu Gulf of China and Implications for Future Trends
Source: Front Microbiol. 2019 Mar 13;10:451. doi: 10.3389/fmicb.2019.00451 (PMC6424905; doi:10.3389/fmicb.2019.00451)
Supplement: Supplementary file 4 [file Table_4.XLS]

## Sheet: DIN
Year	Dissolved Inorganic Nitrogen/DIN (µM)	References
1983	0.6	Wei, M. X., Lai, T. H., and He, B. M. (2003). A study on the tendency of water quality and nutrient condition in Fangcheng Bay. Marine Science Bulletin 22(1), 44-49 (in Chinese).
1983	0.4	He, B. M., and Wei, M. X. (2006). The environmental feature and analysis on character of waterbody self-purification in Fangcheng Bay. Marine Environmental Science 25(1), 64-67 (in Chinese).
1984	0.43	He, B. M., and Wei, M. X. (2006). The environmental feature and analysis on character of waterbody self-purification in Fangcheng Bay. Marine Environmental Science 25(1), 64-67 (in Chinese).
1984	0.48	Wei, M. X., Lai, T. H., and He, B. M. (2003). A study on the tendency of water quality and nutrient condition in Fangcheng Bay. Marine Science Bulletin 22(1), 44-49 (in Chinese).
1990	15.1371	Dai, P. J. (1996). Analysis of nutrient status and assessment of organic pollution in Fangcheng Port and adjacent waters. Journal of Guangxi Academy of Science 12(3&4), 72-76 (in Chinese).
1990	9.95357	Dai, P. J. (1996). Analysis of nutrient status and assessment of organic pollution in Fangcheng Port and adjacent waters. Journal of Guangxi Academy of Science 12(3&4), 72-76 (in Chinese).
1990	11.86	Wei, M. X., Lai, T. H., and He, B. M. (2003). A study on the tendency of water quality and nutrient condition in Fangcheng Bay. Marine Science Bulletin 22(1), 44-49 (in Chinese).
1990	11.66	Wei, M. X., Lai, T. H., and He, B. M. (2003). A study on the tendency of water quality and nutrient condition in Fangcheng Bay. Marine Science Bulletin 22(1), 44-49 (in Chinese).
1996	3.34	Wei, M. X., Lai, T. H., and He, B. M. (2003). A study on the tendency of water quality and nutrient condition in Fangcheng Bay. Marine Science Bulletin 22(1), 44-49 (in Chinese).
1997	11.83	Wei, M. X., Lai, T. H., and He, B. M. (2003). A study on the tendency of water quality and nutrient condition in Fangcheng Bay. Marine Science Bulletin 22(1), 44-49 (in Chinese).
2004	2.78571	He, X. Y. (2012). Changes of seawater environmental parameter and assessment of water quality in Beibu Gulf Fangchenggang inshore. Journal of Guangxi Academy of Science 28(4), 293-297 (in Chinese).
2004	7.28571	He, X. Y. (2012). Changes of seawater environmental parameter and assessment of water quality in Beibu Gulf Fangchenggang inshore. Journal of Guangxi Academy of Science 28(4), 293-297 (in Chinese).
2004	1.28571	He, X. Y. (2012). Changes of seawater environmental parameter and assessment of water quality in Beibu Gulf Fangchenggang inshore. Journal of Guangxi Academy of Science 28(4), 293-297 (in Chinese).
2005	0.357143	He, X. Y. (2012). Changes of seawater environmental parameter and assessment of water quality in Beibu Gulf Fangchenggang inshore. Journal of Guangxi Academy of Science 28(4), 293-297 (in Chinese).
2005	4.57143	He, X. Y. (2012). Changes of seawater environmental parameter and assessment of water quality in Beibu Gulf Fangchenggang inshore. Journal of Guangxi Academy of Science 28(4), 293-297 (in Chinese).
2005	18.2143	He, X. Y. (2012). Changes of seawater environmental parameter and assessment of water quality in Beibu Gulf Fangchenggang inshore. Journal of Guangxi Academy of Science 28(4), 293-297 (in Chinese).
2005	10.7143	Long, Y. X., Chen, J., and Han, B. X. (2014). Research on marine environmental capacity in the Beibu Gulf economic zone. Acta Scientiarum Naturalium Universitatis Sunyatseni 53(1), 83-88 (in Chinese).
2005	12.1429	Long, Y. X., Chen, J., and Han, B. X. (2014). Research on marine environmental capacity in the Beibu Gulf economic zone. Acta Scientiarum Naturalium Universitatis Sunyatseni 53(1), 83-88 (in Chinese).
2005	12.8571	Long, Y. X., Chen, J., and Han, B. X. (2014). Research on marine environmental capacity in the Beibu Gulf economic zone. Acta Scientiarum Naturalium Universitatis Sunyatseni 53(1), 83-88 (in Chinese).
2006	7.5	He, X. Y. (2012). Changes of seawater environmental parameter and assessment of water quality in Beibu Gulf Fangchenggang inshore. Journal of Guangxi Academy of Science 28(4), 293-297 (in Chinese).
2006	12.5714	He, X. Y. (2012). Changes of seawater environmental parameter and assessment of water quality in Beibu Gulf Fangchenggang inshore. Journal of Guangxi Academy of Science 28(4), 293-297 (in Chinese).
2006	4.42857	He, X. Y. (2012). Changes of seawater environmental parameter and assessment of water quality in Beibu Gulf Fangchenggang inshore. Journal of Guangxi Academy of Science 28(4), 293-297 (in Chinese).
2007	12.6429	He, X. Y. (2012). Changes of seawater environmental parameter and assessment of water quality in Beibu Gulf Fangchenggang inshore. Journal of Guangxi Academy of Science 28(4), 293-297 (in Chinese).
2007	35.8571	He, X. Y. (2012). Changes of seawater environmental parameter and assessment of water quality in Beibu Gulf Fangchenggang inshore. Journal of Guangxi Academy of Science 28(4), 293-297 (in Chinese).
2007	7.28571	He, X. Y. (2012). Changes of seawater environmental parameter and assessment of water quality in Beibu Gulf Fangchenggang inshore. Journal of Guangxi Academy of Science 28(4), 293-297 (in Chinese).
2007	12.1429	Zhuang, J. L., Xu, M. B., Zhang, R. C., and Chen, B. (2011). Annual change of phytoplankton ecological features in Fangchenggang Bay of Guangxi, South China. Chinese Journal of Applied Ecology 22(5), 1309-1315 (in Chinese).
2007	7.85714	Zhuang, J. L., Xu, M. B., Zhang, R. C., and Chen, B. (2011). Annual change of phytoplankton ecological features in Fangchenggang Bay of Guangxi, South China. Chinese Journal of Applied Ecology 22(5), 1309-1315 (in Chinese).
2007	6.42857	Zhuang, J. L., Xu, M. B., Zhang, R. C., and Chen, B. (2011). Annual change of phytoplankton ecological features in Fangchenggang Bay of Guangxi, South China. Chinese Journal of Applied Ecology 22(5), 1309-1315 (in Chinese).
2007	6.42857	Zhuang, J. L., Xu, M. B., Zhang, R. C., and Chen, B. (2011). Annual change of phytoplankton ecological features in Fangchenggang Bay of Guangxi, South China. Chinese Journal of Applied Ecology 22(5), 1309-1315 (in Chinese).
2008	12.1429	Meng, Z. J., and Qin, Y. Y. (2009). The water environment status and evaluation in the sea area of Zhenzhu Bay. Journal of Anhui Agri. Sci. 37(30), 14845-14847 (in Chinese).
2008	19.2857	Meng, Z. J., and Qin, Y. Y. (2009). The water environment status and evaluation in the sea area of Zhenzhu Bay. Journal of Anhui Agri. Sci. 37(30), 14845-14847 (in Chinese).
2008	7	Meng, Z. J., and Qin, Y. Y. (2009). The water environment status and evaluation in the sea area of Zhenzhu Bay. Journal of Anhui Agri. Sci. 37(30), 14845-14847 (in Chinese).
2008	59.0714	Meng, Z. J., and Qin, Y. Y. (2010). Analysis and evaluation of nutrient status in Hongsha aquaculture area of Fangchenggang city. Journal of Anhui Agri. Sci. 38(6), 3105-3108 (in Chinese).
2008	17.7857	He, X. Y. (2012). Changes of seawater environmental parameter and assessment of water quality in Beibu Gulf Fangchenggang inshore. Journal of Guangxi Academy of Science 28(4), 293-297 (in Chinese).
2008	27.5714	He, X. Y. (2012). Changes of seawater environmental parameter and assessment of water quality in Beibu Gulf Fangchenggang inshore. Journal of Guangxi Academy of Science 28(4), 293-297 (in Chinese).
2008	22.9286	He, X. Y. (2012). Changes of seawater environmental parameter and assessment of water quality in Beibu Gulf Fangchenggang inshore. Journal of Guangxi Academy of Science 28(4), 293-297 (in Chinese).
2009	11.2857	He, X. Y. (2012). Changes of seawater environmental parameter and assessment of water quality in Beibu Gulf Fangchenggang inshore. Journal of Guangxi Academy of Science 28(4), 293-297 (in Chinese).
2009	6.57143	He, X. Y. (2012). Changes of seawater environmental parameter and assessment of water quality in Beibu Gulf Fangchenggang inshore. Journal of Guangxi Academy of Science 28(4), 293-297 (in Chinese).
2009	16.5	He, X. Y. (2012). Changes of seawater environmental parameter and assessment of water quality in Beibu Gulf Fangchenggang inshore. Journal of Guangxi Academy of Science 28(4), 293-297 (in Chinese).
2010	7.92857	He, X. Y. (2012). Changes of seawater environmental parameter and assessment of water quality in Beibu Gulf Fangchenggang inshore. Journal of Guangxi Academy of Science 28(4), 293-297 (in Chinese).
2010	45.5	He, X. Y. (2012). Changes of seawater environmental parameter and assessment of water quality in Beibu Gulf Fangchenggang inshore. Journal of Guangxi Academy of Science 28(4), 293-297 (in Chinese).
2010	16.7857	He, X. Y. (2012). Changes of seawater environmental parameter and assessment of water quality in Beibu Gulf Fangchenggang inshore. Journal of Guangxi Academy of Science 28(4), 293-297 (in Chinese).
2010	11.6143	Lai, J. X., Jiang, F. J., Ke, K., Xu, M. B., Lei, F., and Chen, B. (2014). Nutrients distribution and trophic status assessment in the northern Beibu Gulf, China. Chinese Journal of Oceanology & Limnology 32(5), 1128-1144.
2010	8.38571	Lai, J. X., Chen, X. Y., Ke, K., Xu, M. B., Jiang, F. J., and Lei, F. (2013). Study on nutrients distribution and eutrophication in the coastal waters of Fangchenggang, Guangxi. Ocean Technology 32(3), 63-69 (in Chinese).
2010	16.7714	Lai, J. X., Chen, X. Y., Ke, K., Xu, M. B., Jiang, F. J., and Lei, F. (2013). Study on nutrients distribution and eutrophication in the coastal waters of Fangchenggang, Guangxi. Ocean Technology 32(3), 63-69 (in Chinese).
2010	6.7	Lai, J. X., Chen, X. Y., Ke, K., Xu, M. B., Jiang, F. J., and Lei, F. (2013). Study on nutrients distribution and eutrophication in the coastal waters of Fangchenggang, Guangxi. Ocean Technology 32(3), 63-69 (in Chinese).
2010	14.5929	Lai, J. X., Chen, X. Y., Ke, K., Xu, M. B., Jiang, F. J., and Lei, F. (2013). Study on nutrients distribution and eutrophication in the coastal waters of Fangchenggang, Guangxi. Ocean Technology 32(3), 63-69 (in Chinese).
2010	4.16429	Lai, J. X., Chen, X. Y., Ke, K., Xu, M. B., Jiang, F. J., and Lei, F. (2013). Study on nutrients distribution and eutrophication in the coastal waters of Fangchenggang, Guangxi. Ocean Technology 32(3), 63-69 (in Chinese).
2010	6.16429	Lai, J. X., Chen, X. Y., Ke, K., Xu, M. B., Jiang, F. J., and Lei, F. (2013). Study on nutrients distribution and eutrophication in the coastal waters of Fangchenggang, Guangxi. Ocean Technology 32(3), 63-69 (in Chinese).
2010	2.50714	Lai, J. X., Chen, X. Y., Ke, K., Xu, M. B., Jiang, F. J., and Lei, F. (2013). Study on nutrients distribution and eutrophication in the coastal waters of Fangchenggang, Guangxi. Ocean Technology 32(3), 63-69 (in Chinese).
2010	4.77143	Lai, J. X., Chen, X. Y., Ke, K., Xu, M. B., Jiang, F. J., and Lei, F. (2013). Study on nutrients distribution and eutrophication in the coastal waters of Fangchenggang, Guangxi. Ocean Technology 32(3), 63-69 (in Chinese).
2012	41.2857	Ye, C. F., and Liang, L. J. (2014). Fangchenggang stuff bay phytoplankton diversity and water quality evaluation. Popular Science & Technology 16(8), 62-65 (in Chinese)
2012	12.5	Ye, C. F., and Liang, L. J. (2014). Fangchenggang stuff bay phytoplankton diversity and water quality evaluation. Popular Science & Technology 16(8), 62-65 (in Chinese)
2012	20.8571	Ye, C. F., and Liang, L. J. (2014). Fangchenggang stuff bay phytoplankton diversity and water quality evaluation. Popular Science & Technology 16(8), 62-65 (in Chinese)
2012	8.42857	Ye, C. F., and Liang, L. J. (2014). Fangchenggang stuff bay phytoplankton diversity and water quality evaluation. Popular Science & Technology 16(8), 62-65 (in Chinese)
2012	6.35714	Ye, C. F., and Liang, L. J. (2014). Fangchenggang stuff bay phytoplankton diversity and water quality evaluation. Popular Science & Technology 16(8), 62-65 (in Chinese)
2012	14	Ye, C. F., and Liang, L. J. (2014). Fangchenggang stuff bay phytoplankton diversity and water quality evaluation. Popular Science & Technology 16(8), 62-65 (in Chinese)
2012	16.4286	Ye, C. F., and Liang, L. J. (2014). Fangchenggang stuff bay phytoplankton diversity and water quality evaluation. Popular Science & Technology 16(8), 62-65 (in Chinese)
2012	18.0714	Ye, C. F., and Liang, L. J. (2014). Fangchenggang stuff bay phytoplankton diversity and water quality evaluation. Popular Science & Technology 16(8), 62-65 (in Chinese)
2012	21.2143	Ye, C. F., and Liang, L. J. (2014). Fangchenggang stuff bay phytoplankton diversity and water quality evaluation. Popular Science & Technology 16(8), 62-65 (in Chinese)
2012	17.3571	Ye, C. F., and Liang, L. J. (2014). Fangchenggang stuff bay phytoplankton diversity and water quality evaluation. Popular Science & Technology 16(8), 62-65 (in Chinese)
2012	34.1429	Ye, C. F., and Liang, L. J. (2014). Fangchenggang stuff bay phytoplankton diversity and water quality evaluation. Popular Science & Technology 16(8), 62-65 (in Chinese)
2015	14.7857	Su, S. (2016). The potential eutrophication in the coast of Fangchenggang, Guangxi. Journal of Juanzong, 2016(7), 764 (in Chinese).

## Sheet: NO3
Year	NO3 (µM)	References
1983	0.28	He, B. M., and Wei, M. X. (2006). The environmental feature and analysis on character of waterbody self-purification in Fangcheng Bay. Marine Environmental Science 25(1), 64-67 (in Chinese).
1984	0.4	He, B. M., and Wei, M. X. (2006). The environmental feature and analysis on character of waterbody self-purification in Fangcheng Bay. Marine Environmental Science 25(1), 64-67 (in Chinese).
1990	3.19	He, B. M., and Wei, M. X. (2006). The environmental feature and analysis on character of waterbody self-purification in Fangcheng Bay. Marine Environmental Science 25(1), 64-67 (in Chinese).
1990	2.55	He, B. M., and Wei, M. X. (2006). The environmental feature and analysis on character of waterbody self-purification in Fangcheng Bay. Marine Environmental Science 25(1), 64-67 (in Chinese).
1996	2.16	Lai, T. H., and Wei, M. X. (2002). Distribution characteristics of hydro-chemical element sand their correlation in Fangchenggang Bay of Guangxi. Journal of Oceanography in Taiwan Strait 21(4), 422-426 (in Chinese).
1997	7.03	Lai, T. H., and Wei, M. X. (2002). Distribution characteristics of hydro-chemical element sand their correlation in Fangchenggang Bay of Guangxi. Journal of Oceanography in Taiwan Strait 21(4), 422-426 (in Chinese).

## Sheet: NO2
Year	NO2 (µM)	References
1983	0.12	He, B. M., and Wei, M. X. (2006). The environmental feature and analysis on character of waterbody self-purification in Fangcheng Bay. Marine Environmental Science 25(1), 64-67 (in Chinese).
1984	0.03	He, B. M., and Wei, M. X. (2006). The environmental feature and analysis on character of waterbody self-purification in Fangcheng Bay. Marine Environmental Science 25(1), 64-67 (in Chinese).
1990	0.09	He, B. M., and Wei, M. X. (2006). The environmental feature and analysis on character of waterbody self-purification in Fangcheng Bay. Marine Environmental Science 25(1), 64-67 (in Chinese).
1990	0.043	He, B. M., and Wei, M. X. (2006). The environmental feature and analysis on character of waterbody self-purification in Fangcheng Bay. Marine Environmental Science 25(1), 64-67 (in Chinese).
1996	0.05	Lai, T. H., and Wei, M. X. (2002). Distribution characteristics of hydro-chemical element sand their correlation in Fangchenggang Bay of Guangxi. Journal of Oceanography in Taiwan Strait 21(4), 422-426 (in Chinese).
1997	0.31	Lai, T. H., and Wei, M. X. (2002). Distribution characteristics of hydro-chemical element sand their correlation in Fangchenggang Bay of Guangxi. Journal of Oceanography in Taiwan Strait 21(4), 422-426 (in Chinese).

## Sheet: NH4
Year	NH4 (µM)	References
1990	8.58	He, B. M., and Wei, M. X. (2006). The environmental feature and analysis on character of waterbody self-purification in Fangcheng Bay. Marine Environmental Science 25(1), 64-67 (in Chinese).
1990	9.07	He, B. M., and Wei, M. X. (2006). The environmental feature and analysis on character of waterbody self-purification in Fangcheng Bay. Marine Environmental Science 25(1), 64-67 (in Chinese).
1996	1.13	Lai, T. H., and Wei, M. X. (2002). Distribution characteristics of hydro-chemical element sand their correlation in Fangchenggang Bay of Guangxi. Journal of Oceanography in Taiwan Strait 21(4), 422-426 (in Chinese).
1997	4.49	Lai, T. H., and Wei, M. X. (2002). Distribution characteristics of hydro-chemical element sand their correlation in Fangchenggang Bay of Guangxi. Journal of Oceanography in Taiwan Strait 21(4), 422-426 (in Chinese).

## Sheet: PO4
Year	PO4 (µM)	References
1996	0.11	Lai, T. H., and Wei, M. X. (2002). Distribution characteristics of hydro-chemical element sand their correlation in Fangchenggang Bay of Guangxi. Journal of Oceanography in Taiwan Strait 21(4), 422-426 (in Chinese).
1997	0.7	Lai, T. H., and Wei, M. X. (2002). Distribution characteristics of hydro-chemical element sand their correlation in Fangchenggang Bay of Guangxi. Journal of Oceanography in Taiwan Strait 21(4), 422-426 (in Chinese).
2007	0.322581	Zhuang, J. L., Xu, M. B., Zhang, R. C., and Chen, B. (2011). Annual change of phytoplankton ecological features in Fangchenggang Bay of Guangxi, South China. Chinese Journal of Applied Ecology 22(5), 1309-1315 (in Chinese).
2007	0.419355	Zhuang, J. L., Xu, M. B., Zhang, R. C., and Chen, B. (2011). Annual change of phytoplankton ecological features in Fangchenggang Bay of Guangxi, South China. Chinese Journal of Applied Ecology 22(5), 1309-1315 (in Chinese).
2007	0.322581	Zhuang, J. L., Xu, M. B., Zhang, R. C., and Chen, B. (2011). Annual change of phytoplankton ecological features in Fangchenggang Bay of Guangxi, South China. Chinese Journal of Applied Ecology 22(5), 1309-1315 (in Chinese).
2007	0.419355	Zhuang, J. L., Xu, M. B., Zhang, R. C., and Chen, B. (2011). Annual change of phytoplankton ecological features in Fangchenggang Bay of Guangxi, South China. Chinese Journal of Applied Ecology 22(5), 1309-1315 (in Chinese).
2008	0.322581	Meng, Z. J., and Qin, Y. Y. (2009). The water environment status and evaluation in the sea area of Zhenzhu Bay. Journal of Anhui Agri. Sci. 37(30), 14845-14847 (in Chinese).
2008	0.190323	Meng, Z. J., and Qin, Y. Y. (2009). The water environment status and evaluation in the sea area of Zhenzhu Bay. Journal of Anhui Agri. Sci. 37(30), 14845-14847 (in Chinese).
2010	1.35	Lai, J. X., Jiang, F. J., Ke, K., Xu, M. B., Lei, F., and Chen, B. (2014). Nutrients distribution and trophic status assessment in the northern Beibu Gulf, China. Chinese Journal of Oceanology & Limnology 32(5), 1128-1144.
2010	0.548387	Lai, J. X., Chen, X. Y., Ke, K., Xu, M. B., Jiang, F. J., and Lei, F. (2013). Study on nutrients distribution and eutrophication in the coastal waters of Fangchenggang, Guangxi. Ocean Technology 32(3), 63-69 (in Chinese).
2010	0.754839	Lai, J. X., Chen, X. Y., Ke, K., Xu, M. B., Jiang, F. J., and Lei, F. (2013). Study on nutrients distribution and eutrophication in the coastal waters of Fangchenggang, Guangxi. Ocean Technology 32(3), 63-69 (in Chinese).
2010	0.177419	Lai, J. X., Chen, X. Y., Ke, K., Xu, M. B., Jiang, F. J., and Lei, F. (2013). Study on nutrients distribution and eutrophication in the coastal waters of Fangchenggang, Guangxi. Ocean Technology 32(3), 63-69 (in Chinese).
2010	0.958065	Lai, J. X., Chen, X. Y., Ke, K., Xu, M. B., Jiang, F. J., and Lei, F. (2013). Study on nutrients distribution and eutrophication in the coastal waters of Fangchenggang, Guangxi. Ocean Technology 32(3), 63-69 (in Chinese).
2010	0.354839	Lai, J. X., Chen, X. Y., Ke, K., Xu, M. B., Jiang, F. J., and Lei, F. (2013). Study on nutrients distribution and eutrophication in the coastal waters of Fangchenggang, Guangxi. Ocean Technology 32(3), 63-69 (in Chinese).
2010	0.167742	Lai, J. X., Chen, X. Y., Ke, K., Xu, M. B., Jiang, F. J., and Lei, F. (2013). Study on nutrients distribution and eutrophication in the coastal waters of Fangchenggang, Guangxi. Ocean Technology 32(3), 63-69 (in Chinese).
2010	0.106452	Lai, J. X., Chen, X. Y., Ke, K., Xu, M. B., Jiang, F. J., and Lei, F. (2013). Study on nutrients distribution and eutrophication in the coastal waters of Fangchenggang, Guangxi. Ocean Technology 32(3), 63-69 (in Chinese).
2010	0.180645	Lai, J. X., Chen, X. Y., Ke, K., Xu, M. B., Jiang, F. J., and Lei, F. (2013). Study on nutrients distribution and eutrophication in the coastal waters of Fangchenggang, Guangxi. Ocean Technology 32(3), 63-69 (in Chinese).
2014	1	Yang, J., Zhang, R. D., Zhao, Z. M., Weng, S. C., and Li, F. H. (2015). Temporal and spatial distribution characteristics of nutrients in the coastal seawater of Guangxi Beibu Gulf during the past 25 years. Ecology & Environmental Sciences 24(9), 1493-1498 (in Chinese).
1983	0.62	Wei, M. X., Lai, T. H., and He, B. M. (2003). A study on the tendency of water quality and nutrient condition in Fangcheng Bay. Marine Science Bulletin 22(1), 44-49 (in Chinese).
1983	1	He, B. M., and Wei, M. X. (2006). The environmental feature and analysis on character of waterbody self-purification in Fangcheng Bay. Marine Environmental Science 25(1), 64-67 (in Chinese).
1984	0.62	He, B. M., and Wei, M. X. (2006). The environmental feature and analysis on character of waterbody self-purification in Fangcheng Bay. Marine Environmental Science 25(1), 64-67 (in Chinese).
1984	1	Wei, M. X., Lai, T. H., and He, B. M. (2003). A study on the tendency of water quality and nutrient condition in Fangcheng Bay. Marine Science Bulletin 22(1), 44-49 (in Chinese).
1990	0.0967742	Dai, P. J. (1996). Analysis of nutrient status and assessment of organic pollution in Fangcheng Port and adjacent waters. Journal of Guangxi Academy of Science 12(3&4), 72-76 (in Chinese).
1990	0.0970968	Dai, P. J. (1996). Analysis of nutrient status and assessment of organic pollution in Fangcheng Port and adjacent waters. Journal of Guangxi Academy of Science 12(3&4), 72-76 (in Chinese).
1990	0.081	Wei, M. X., Lai, T. H., and He, B. M. (2003). A study on the tendency of water quality and nutrient condition in Fangcheng Bay. Marine Science Bulletin 22(1), 44-49 (in Chinese).
1990	0.11	Wei, M. X., Lai, T. H., and He, B. M. (2003). A study on the tendency of water quality and nutrient condition in Fangcheng Bay. Marine Science Bulletin 22(1), 44-49 (in Chinese).
1996	0.11	Wei, M. X., Lai, T. H., and He, B. M. (2003). A study on the tendency of water quality and nutrient condition in Fangcheng Bay. Marine Science Bulletin 22(1), 44-49 (in Chinese).
1997	0.7	Wei, M. X., Lai, T. H., and He, B. M. (2003). A study on the tendency of water quality and nutrient condition in Fangcheng Bay. Marine Science Bulletin 22(1), 44-49 (in Chinese).
2004	0.0967742	He, X. Y. (2012). Changes of seawater environmental parameter and assessment of water quality in Beibu Gulf Fangchenggang inshore. Journal of Guangxi Academy of Science 28(4), 293-297 (in Chinese).
2004	0.0774194	He, X. Y. (2012). Changes of seawater environmental parameter and assessment of water quality in Beibu Gulf Fangchenggang inshore. Journal of Guangxi Academy of Science 28(4), 293-297 (in Chinese).
2004	0.0645161	He, X. Y. (2012). Changes of seawater environmental parameter and assessment of water quality in Beibu Gulf Fangchenggang inshore. Journal of Guangxi Academy of Science 28(4), 293-297 (in Chinese).
2005	0.919355	He, X. Y. (2012). Changes of seawater environmental parameter and assessment of water quality in Beibu Gulf Fangchenggang inshore. Journal of Guangxi Academy of Science 28(4), 293-297 (in Chinese).
2005	0.225806	He, X. Y. (2012). Changes of seawater environmental parameter and assessment of water quality in Beibu Gulf Fangchenggang inshore. Journal of Guangxi Academy of Science 28(4), 293-297 (in Chinese).
2005	0.180645	He, X. Y. (2012). Changes of seawater environmental parameter and assessment of water quality in Beibu Gulf Fangchenggang inshore. Journal of Guangxi Academy of Science 28(4), 293-297 (in Chinese).
2006	0.419355	He, X. Y. (2012). Changes of seawater environmental parameter and assessment of water quality in Beibu Gulf Fangchenggang inshore. Journal of Guangxi Academy of Science 28(4), 293-297 (in Chinese).
2006	0.170968	He, X. Y. (2012). Changes of seawater environmental parameter and assessment of water quality in Beibu Gulf Fangchenggang inshore. Journal of Guangxi Academy of Science 28(4), 293-297 (in Chinese).
2006	0.0129032	He, X. Y. (2012). Changes of seawater environmental parameter and assessment of water quality in Beibu Gulf Fangchenggang inshore. Journal of Guangxi Academy of Science 28(4), 293-297 (in Chinese).
2007	0.0870968	He, X. Y. (2012). Changes of seawater environmental parameter and assessment of water quality in Beibu Gulf Fangchenggang inshore. Journal of Guangxi Academy of Science 28(4), 293-297 (in Chinese).
2007	0.419355	He, X. Y. (2012). Changes of seawater environmental parameter and assessment of water quality in Beibu Gulf Fangchenggang inshore. Journal of Guangxi Academy of Science 28(4), 293-297 (in Chinese).
2007	0.387097	He, X. Y. (2012). Changes of seawater environmental parameter and assessment of water quality in Beibu Gulf Fangchenggang inshore. Journal of Guangxi Academy of Science 28(4), 293-297 (in Chinese).
2008	0.596774	He, X. Y. (2012). Changes of seawater environmental parameter and assessment of water quality in Beibu Gulf Fangchenggang inshore. Journal of Guangxi Academy of Science 28(4), 293-297 (in Chinese).
2008	0.0354839	He, X. Y. (2012). Changes of seawater environmental parameter and assessment of water quality in Beibu Gulf Fangchenggang inshore. Journal of Guangxi Academy of Science 28(4), 293-297 (in Chinese).
2008	0.274194	He, X. Y. (2012). Changes of seawater environmental parameter and assessment of water quality in Beibu Gulf Fangchenggang inshore. Journal of Guangxi Academy of Science 28(4), 293-297 (in Chinese).
2009	0.13871	He, X. Y. (2012). Changes of seawater environmental parameter and assessment of water quality in Beibu Gulf Fangchenggang inshore. Journal of Guangxi Academy of Science 28(4), 293-297 (in Chinese).
2009	0.819355	He, X. Y. (2012). Changes of seawater environmental parameter and assessment of water quality in Beibu Gulf Fangchenggang inshore. Journal of Guangxi Academy of Science 28(4), 293-297 (in Chinese).
2009	1.01613	He, X. Y. (2012). Changes of seawater environmental parameter and assessment of water quality in Beibu Gulf Fangchenggang inshore. Journal of Guangxi Academy of Science 28(4), 293-297 (in Chinese).
2010	0.13871	He, X. Y. (2012). Changes of seawater environmental parameter and assessment of water quality in Beibu Gulf Fangchenggang inshore. Journal of Guangxi Academy of Science 28(4), 293-297 (in Chinese).
2010	0.493548	He, X. Y. (2012). Changes of seawater environmental parameter and assessment of water quality in Beibu Gulf Fangchenggang inshore. Journal of Guangxi Academy of Science 28(4), 293-297 (in Chinese).
2010	2.97419	He, X. Y. (2012). Changes of seawater environmental parameter and assessment of water quality in Beibu Gulf Fangchenggang inshore. Journal of Guangxi Academy of Science 28(4), 293-297 (in Chinese).
2012	2.67742	Ye, C. F., and Liang, L. J. (2014). Fangchenggang stuff bay phytoplankton diversity and water quality evaluation. Popular Science & Technology 16(8), 62-65 (in Chinese)
2012	0.967742	Ye, C. F., and Liang, L. J. (2014). Fangchenggang stuff bay phytoplankton diversity and water quality evaluation. Popular Science & Technology 16(8), 62-65 (in Chinese)
2012	1.87097	Ye, C. F., and Liang, L. J. (2014). Fangchenggang stuff bay phytoplankton diversity and water quality evaluation. Popular Science & Technology 16(8), 62-65 (in Chinese)
2012	0.83871	Ye, C. F., and Liang, L. J. (2014). Fangchenggang stuff bay phytoplankton diversity and water quality evaluation. Popular Science & Technology 16(8), 62-65 (in Chinese)
2012	0.322581	Ye, C. F., and Liang, L. J. (2014). Fangchenggang stuff bay phytoplankton diversity and water quality evaluation. Popular Science & Technology 16(8), 62-65 (in Chinese)
2012	0.903226	Ye, C. F., and Liang, L. J. (2014). Fangchenggang stuff bay phytoplankton diversity and water quality evaluation. Popular Science & Technology 16(8), 62-65 (in Chinese)
2012	1.12903	Ye, C. F., and Liang, L. J. (2014). Fangchenggang stuff bay phytoplankton diversity and water quality evaluation. Popular Science & Technology 16(8), 62-65 (in Chinese)
2012	1.12903	Ye, C. F., and Liang, L. J. (2014). Fangchenggang stuff bay phytoplankton diversity and water quality evaluation. Popular Science & Technology 16(8), 62-65 (in Chinese)
2012	1.3871	Ye, C. F., and Liang, L. J. (2014). Fangchenggang stuff bay phytoplankton diversity and water quality evaluation. Popular Science & Technology 16(8), 62-65 (in Chinese)
2012	1.41935	Ye, C. F., and Liang, L. J. (2014). Fangchenggang stuff bay phytoplankton diversity and water quality evaluation. Popular Science & Technology 16(8), 62-65 (in Chinese)
2012	1.70968	Ye, C. F., and Liang, L. J. (2014). Fangchenggang stuff bay phytoplankton diversity and water quality evaluation. Popular Science & Technology 16(8), 62-65 (in Chinese)
2015	0.387097	Su, S. (2016). The potential eutrophication in the coast of Fangchenggang, Guangxi. Journal of Juanzong, 2016(7), 764 (in Chinese).

## Sheet: SiO3
Year	SiO3 (µM)	References
1983	3.97	Wei, M. X., Lai, T. H., and He, B. M. (2003). A study on the tendency of water quality and nutrient condition in Fangcheng Bay. Marine Science Bulletin 22(1), 44-49 (in Chinese).
1984	26.12	Wei, M. X., Lai, T. H., and He, B. M. (2003). A study on the tendency of water quality and nutrient condition in Fangcheng Bay. Marine Science Bulletin 22(1), 44-49 (in Chinese).
1990	9.25	Wei, M. X., Lai, T. H., and He, B. M. (2003). A study on the tendency of water quality and nutrient condition in Fangcheng Bay. Marine Science Bulletin 22(1), 44-49 (in Chinese).
1990	0.053	Wei, M. X., Lai, T. H., and He, B. M. (2003). A study on the tendency of water quality and nutrient condition in Fangcheng Bay. Marine Science Bulletin 22(1), 44-49 (in Chinese).
1996	7.49	Wei, M. X., Lai, T. H., and He, B. M. (2003). A study on the tendency of water quality and nutrient condition in Fangcheng Bay. Marine Science Bulletin 22(1), 44-49 (in Chinese).
1996	7.49	Lai, T. H., and Wei, M. X. (2002). Distribution characteristics of hydro-chemical element sand their correlation in Fangchenggang Bay of Guangxi. Journal of Oceanography in Taiwan Strait 21(4), 422-426 (in Chinese).
1997	40.24	Wei, M. X., Lai, T. H., and He, B. M. (2003). A study on the tendency of water quality and nutrient condition in Fangcheng Bay. Marine Science Bulletin 22(1), 44-49 (in Chinese).
1997	40.24	Lai, T. H., and Wei, M. X. (2002). Distribution characteristics of hydro-chemical element sand their correlation in Fangchenggang Bay of Guangxi. Journal of Oceanography in Taiwan Strait 21(4), 422-426 (in Chinese).
2007	1.07143	Zhuang, J. L., Xu, M. B., Zhang, R. C., and Chen, B. (2011). Annual change of phytoplankton ecological features in Fangchenggang Bay of Guangxi, South China. Chinese Journal of Applied Ecology 22(5), 1309-1315 (in Chinese).
2007	1.07143	Zhuang, J. L., Xu, M. B., Zhang, R. C., and Chen, B. (2011). Annual change of phytoplankton ecological features in Fangchenggang Bay of Guangxi, South China. Chinese Journal of Applied Ecology 22(5), 1309-1315 (in Chinese).
2007	5.35714	Zhuang, J. L., Xu, M. B., Zhang, R. C., and Chen, B. (2011). Annual change of phytoplankton ecological features in Fangchenggang Bay of Guangxi, South China. Chinese Journal of Applied Ecology 22(5), 1309-1315 (in Chinese).
2007	1.78571	Zhuang, J. L., Xu, M. B., Zhang, R. C., and Chen, B. (2011). Annual change of phytoplankton ecological features in Fangchenggang Bay of Guangxi, South China. Chinese Journal of Applied Ecology 22(5), 1309-1315 (in Chinese).
2008	45	Meng, Z. J., and Qin, Y. Y. (2009). The water environment status and evaluation in the sea area of Zhenzhu Bay. Journal of Anhui Agri. Sci. 37(30), 14845-14847 (in Chinese).
2008	11.0714	Meng, Z. J., and Qin, Y. Y. (2009). The water environment status and evaluation in the sea area of Zhenzhu Bay. Journal of Anhui Agri. Sci. 37(30), 14845-14847 (in Chinese).
2010	15.5679	Lai, J. X., Chen, X. Y., Ke, K., Xu, M. B., Jiang, F. J., and Lei, F. (2013). Study on nutrients distribution and eutrophication in the coastal waters of Fangchenggang, Guangxi. Ocean Technology 32(3), 63-69 (in Chinese).
2010	22.0893	Lai, J. X., Chen, X. Y., Ke, K., Xu, M. B., Jiang, F. J., and Lei, F. (2013). Study on nutrients distribution and eutrophication in the coastal waters of Fangchenggang, Guangxi. Ocean Technology 32(3), 63-69 (in Chinese).
2010	16.4143	Lai, J. X., Chen, X. Y., Ke, K., Xu, M. B., Jiang, F. J., and Lei, F. (2013). Study on nutrients distribution and eutrophication in the coastal waters of Fangchenggang, Guangxi. Ocean Technology 32(3), 63-69 (in Chinese).
2010	12.425	Lai, J. X., Chen, X. Y., Ke, K., Xu, M. B., Jiang, F. J., and Lei, F. (2013). Study on nutrients distribution and eutrophication in the coastal waters of Fangchenggang, Guangxi. Ocean Technology 32(3), 63-69 (in Chinese).
2010	6.79643	Lai, J. X., Chen, X. Y., Ke, K., Xu, M. B., Jiang, F. J., and Lei, F. (2013). Study on nutrients distribution and eutrophication in the coastal waters of Fangchenggang, Guangxi. Ocean Technology 32(3), 63-69 (in Chinese).
2010	9.98571	Lai, J. X., Chen, X. Y., Ke, K., Xu, M. B., Jiang, F. J., and Lei, F. (2013). Study on nutrients distribution and eutrophication in the coastal waters of Fangchenggang, Guangxi. Ocean Technology 32(3), 63-69 (in Chinese).
2010	8.31429	Lai, J. X., Chen, X. Y., Ke, K., Xu, M. B., Jiang, F. J., and Lei, F. (2013). Study on nutrients distribution and eutrophication in the coastal waters of Fangchenggang, Guangxi. Ocean Technology 32(3), 63-69 (in Chinese).
2010	8.16071	Lai, J. X., Chen, X. Y., Ke, K., Xu, M. B., Jiang, F. J., and Lei, F. (2013). Study on nutrients distribution and eutrophication in the coastal waters of Fangchenggang, Guangxi. Ocean Technology 32(3), 63-69 (in Chinese).

## Sheet: COD
Year	COD (mg/L)	References
1983	0.7	Wei, M. X., Lai, T. H., and He, B. M. (2003). A study on the tendency of water quality and nutrient condition in Fangcheng Bay. Marine Science Bulletin 22(1), 44-49 (in Chinese).
1984	1.03	Wei, M. X., Lai, T. H., and He, B. M. (2003). A study on the tendency of water quality and nutrient condition in Fangcheng Bay. Marine Science Bulletin 22(1), 44-49 (in Chinese).
1990	1.47	Dai, P. J. (1996). Analysis of nutrient status and assessment of organic pollution in Fangcheng Port and adjacent waters. Journal of Guangxi Academy of Science 12(3&4), 72-76 (in Chinese).
1990	0.96	Dai, P. J. (1996). Analysis of nutrient status and assessment of organic pollution in Fangcheng Port and adjacent waters. Journal of Guangxi Academy of Science 12(3&4), 72-76 (in Chinese).
1990	1.37	Wei, M. X., Lai, T. H., and He, B. M. (2003). A study on the tendency of water quality and nutrient condition in Fangcheng Bay. Marine Science Bulletin 22(1), 44-49 (in Chinese).
1990	0.99	Wei, M. X., Lai, T. H., and He, B. M. (2003). A study on the tendency of water quality and nutrient condition in Fangcheng Bay. Marine Science Bulletin 22(1), 44-49 (in Chinese).
1996	1.21	Wei, M. X., Lai, T. H., and He, B. M. (2003). A study on the tendency of water quality and nutrient condition in Fangcheng Bay. Marine Science Bulletin 22(1), 44-49 (in Chinese).
1996	2.13	Qiu, S. F. (2001). Investigation of marine environmental quality in the offshore of four bays of Guangxi. Guangxi Sciences 8(3), 236-240 (in Chinese).
1997	2.63	He, B. M., and Wei, M. X. (2006). The environmental feature and analysis on character of waterbody self-purification in Fangcheng Bay. Marine Environmental Science 25(1), 64-67 (in Chinese).
1997	3.07	Wei, M. X., Lai, T. H., and He, B. M. (2003). A study on the tendency of water quality and nutrient condition in Fangcheng Bay. Marine Science Bulletin 22(1), 44-49 (in Chinese).
2004	1.09	He, X. Y. (2012). Changes of seawater environmental parameter and assessment of water quality in Beibu Gulf Fangchenggang inshore. Journal of Guangxi Academy of Science 28(4), 293-297 (in Chinese).
2004	1.19	He, X. Y. (2012). Changes of seawater environmental parameter and assessment of water quality in Beibu Gulf Fangchenggang inshore. Journal of Guangxi Academy of Science 28(4), 293-297 (in Chinese).
2004	0.67	He, X. Y. (2012). Changes of seawater environmental parameter and assessment of water quality in Beibu Gulf Fangchenggang inshore. Journal of Guangxi Academy of Science 28(4), 293-297 (in Chinese).
2005	0.66	He, X. Y. (2012). Changes of seawater environmental parameter and assessment of water quality in Beibu Gulf Fangchenggang inshore. Journal of Guangxi Academy of Science 28(4), 293-297 (in Chinese).
2005	2.14	He, X. Y. (2012). Changes of seawater environmental parameter and assessment of water quality in Beibu Gulf Fangchenggang inshore. Journal of Guangxi Academy of Science 28(4), 293-297 (in Chinese).
2005	1.26	He, X. Y. (2012). Changes of seawater environmental parameter and assessment of water quality in Beibu Gulf Fangchenggang inshore. Journal of Guangxi Academy of Science 28(4), 293-297 (in Chinese).
2005	1.1	Long, Y. X., Chen, J., and Han, B. X. (2014). Research on marine environmental capacity in the Beibu Gulf economic zone. Acta Scientiarum Naturalium Universitatis Sunyatseni 53(1), 83-88 (in Chinese).
2005	1.2	Long, Y. X., Chen, J., and Han, B. X. (2014). Research on marine environmental capacity in the Beibu Gulf economic zone. Acta Scientiarum Naturalium Universitatis Sunyatseni 53(1), 83-88 (in Chinese).
2005	1.1	Long, Y. X., Chen, J., and Han, B. X. (2014). Research on marine environmental capacity in the Beibu Gulf economic zone. Acta Scientiarum Naturalium Universitatis Sunyatseni 53(1), 83-88 (in Chinese).
2006	1.67	He, X. Y. (2012). Changes of seawater environmental parameter and assessment of water quality in Beibu Gulf Fangchenggang inshore. Journal of Guangxi Academy of Science 28(4), 293-297 (in Chinese).
2006	1.28	He, X. Y. (2012). Changes of seawater environmental parameter and assessment of water quality in Beibu Gulf Fangchenggang inshore. Journal of Guangxi Academy of Science 28(4), 293-297 (in Chinese).
2006	0.61	He, X. Y. (2012). Changes of seawater environmental parameter and assessment of water quality in Beibu Gulf Fangchenggang inshore. Journal of Guangxi Academy of Science 28(4), 293-297 (in Chinese).
2007	0.98	He, X. Y. (2012). Changes of seawater environmental parameter and assessment of water quality in Beibu Gulf Fangchenggang inshore. Journal of Guangxi Academy of Science 28(4), 293-297 (in Chinese).
2007	2.65	He, X. Y. (2012). Changes of seawater environmental parameter and assessment of water quality in Beibu Gulf Fangchenggang inshore. Journal of Guangxi Academy of Science 28(4), 293-297 (in Chinese).
2007	1.06	He, X. Y. (2012). Changes of seawater environmental parameter and assessment of water quality in Beibu Gulf Fangchenggang inshore. Journal of Guangxi Academy of Science 28(4), 293-297 (in Chinese).
2007	1	Meng, Z. J., and Qin, Y. Y. (2010). Analysis and evaluation of nutrient status in Hongsha aquaculture area of Fangchenggang city. Journal of Anhui Agri. Sci. 38(6), 3105-3108 (in Chinese).
2007	1.54	Meng, Z. J., and Qin, Y. Y. (2010). Analysis and evaluation of nutrient status in Hongsha aquaculture area of Fangchenggang city. Journal of Anhui Agri. Sci. 38(6), 3105-3108 (in Chinese).
2008	1.42	Meng, Z. J., and Qin, Y. Y. (2009). The water environment status and evaluation in the sea area of Zhenzhu Bay. Journal of Anhui Agri. Sci. 37(30), 14845-14847 (in Chinese).
2008	1.03	Meng, Z. J., and Qin, Y. Y. (2009). The water environment status and evaluation in the sea area of Zhenzhu Bay. Journal of Anhui Agri. Sci. 37(30), 14845-14847 (in Chinese).
2008	0.63	Meng, Z. J., and Qin, Y. Y. (2009). The water environment status and evaluation in the sea area of Zhenzhu Bay. Journal of Anhui Agri. Sci. 37(30), 14845-14847 (in Chinese).
2008	2.2	Meng, Z. J., and Qin, Y. Y. (2010). Analysis and evaluation of nutrient status in Hongsha aquaculture area of Fangchenggang city. Journal of Anhui Agri. Sci. 38(6), 3105-3108 (in Chinese).
2008	1.7	Meng, Z. J., and Qin, Y. Y. (2010). Analysis and evaluation of nutrient status in Hongsha aquaculture area of Fangchenggang city. Journal of Anhui Agri. Sci. 38(6), 3105-3108 (in Chinese).
2008	0.92	Meng, Z. J., and Qin, Y. Y. (2010). Analysis and evaluation of nutrient status in Hongsha aquaculture area of Fangchenggang city. Journal of Anhui Agri. Sci. 38(6), 3105-3108 (in Chinese).
2008	2.61	He, X. Y. (2012). Changes of seawater environmental parameter and assessment of water quality in Beibu Gulf Fangchenggang inshore. Journal of Guangxi Academy of Science 28(4), 293-297 (in Chinese).
2008	1.9	He, X. Y. (2012). Changes of seawater environmental parameter and assessment of water quality in Beibu Gulf Fangchenggang inshore. Journal of Guangxi Academy of Science 28(4), 293-297 (in Chinese).
2008	1.01	He, X. Y. (2012). Changes of seawater environmental parameter and assessment of water quality in Beibu Gulf Fangchenggang inshore. Journal of Guangxi Academy of Science 28(4), 293-297 (in Chinese).
2009	0.7	He, X. Y. (2012). Changes of seawater environmental parameter and assessment of water quality in Beibu Gulf Fangchenggang inshore. Journal of Guangxi Academy of Science 28(4), 293-297 (in Chinese).
2009	0.88	He, X. Y. (2012). Changes of seawater environmental parameter and assessment of water quality in Beibu Gulf Fangchenggang inshore. Journal of Guangxi Academy of Science 28(4), 293-297 (in Chinese).
2009	0.88	He, X. Y. (2012). Changes of seawater environmental parameter and assessment of water quality in Beibu Gulf Fangchenggang inshore. Journal of Guangxi Academy of Science 28(4), 293-297 (in Chinese).
2010	1.33	He, X. Y. (2012). Changes of seawater environmental parameter and assessment of water quality in Beibu Gulf Fangchenggang inshore. Journal of Guangxi Academy of Science 28(4), 293-297 (in Chinese).
2010	4.01	He, X. Y. (2012). Changes of seawater environmental parameter and assessment of water quality in Beibu Gulf Fangchenggang inshore. Journal of Guangxi Academy of Science 28(4), 293-297 (in Chinese).
2010	1.45	He, X. Y. (2012). Changes of seawater environmental parameter and assessment of water quality in Beibu Gulf Fangchenggang inshore. Journal of Guangxi Academy of Science 28(4), 293-297 (in Chinese).
2010	0.86	Lai, J. X., Chen, X. Y., Ke, K., Xu, M. B., Jiang, F. J., and Lei, F. (2013). Study on nutrients distribution and eutrophication in the coastal waters of Fangchenggang, Guangxi. Ocean Technology 32(3), 63-69 (in Chinese).
2010	1.57	Lai, J. X., Chen, X. Y., Ke, K., Xu, M. B., Jiang, F. J., and Lei, F. (2013). Study on nutrients distribution and eutrophication in the coastal waters of Fangchenggang, Guangxi. Ocean Technology 32(3), 63-69 (in Chinese).
2010	0.81	Lai, J. X., Chen, X. Y., Ke, K., Xu, M. B., Jiang, F. J., and Lei, F. (2013). Study on nutrients distribution and eutrophication in the coastal waters of Fangchenggang, Guangxi. Ocean Technology 32(3), 63-69 (in Chinese).
2010	1.32	Lai, J. X., Chen, X. Y., Ke, K., Xu, M. B., Jiang, F. J., and Lei, F. (2013). Study on nutrients distribution and eutrophication in the coastal waters of Fangchenggang, Guangxi. Ocean Technology 32(3), 63-69 (in Chinese).
2010	0.72	Lai, J. X., Chen, X. Y., Ke, K., Xu, M. B., Jiang, F. J., and Lei, F. (2013). Study on nutrients distribution and eutrophication in the coastal waters of Fangchenggang, Guangxi. Ocean Technology 32(3), 63-69 (in Chinese).
2010	1.33	Lai, J. X., Chen, X. Y., Ke, K., Xu, M. B., Jiang, F. J., and Lei, F. (2013). Study on nutrients distribution and eutrophication in the coastal waters of Fangchenggang, Guangxi. Ocean Technology 32(3), 63-69 (in Chinese).
2010	0.57	Lai, J. X., Chen, X. Y., Ke, K., Xu, M. B., Jiang, F. J., and Lei, F. (2013). Study on nutrients distribution and eutrophication in the coastal waters of Fangchenggang, Guangxi. Ocean Technology 32(3), 63-69 (in Chinese).
2010	1	Lai, J. X., Chen, X. Y., Ke, K., Xu, M. B., Jiang, F. J., and Lei, F. (2013). Study on nutrients distribution and eutrophication in the coastal waters of Fangchenggang, Guangxi. Ocean Technology 32(3), 63-69 (in Chinese).
2010	1.47	Zhuang, J. L., Wang, Y. B., Jiang, F. J., Zhang, R. C., Lei, F., and Qin, X. L. (2016). Annual variation characteristics of COD in the coastal surface waters of Fangchenggang. Journal of Guangxi Academy of Science 32(1), 62-67 (in Chinese).
2010	0.71	Zhuang, J. L., Wang, Y. B., Jiang, F. J., Zhang, R. C., Lei, F., and Qin, X. L. (2016). Annual variation characteristics of COD in the coastal surface waters of Fangchenggang. Journal of Guangxi Academy of Science 32(1), 62-67 (in Chinese).
2010	1.19	Zhuang, J. L., Wang, Y. B., Jiang, F. J., Zhang, R. C., Lei, F., and Qin, X. L. (2016). Annual variation characteristics of COD in the coastal surface waters of Fangchenggang. Journal of Guangxi Academy of Science 32(1), 62-67 (in Chinese).
2011	0.8	Zhuang, J. L., Wang, Y. B., Jiang, F. J., Zhang, R. C., Lei, F., and Qin, X. L. (2016). Annual variation characteristics of COD in the coastal surface waters of Fangchenggang. Journal of Guangxi Academy of Science 32(1), 62-67 (in Chinese).
2012	1.04	Ye, C. F., and Liang, L. J. (2014). Fangchenggang stuff bay phytoplankton diversity and water quality evaluation. Popular Science & Technology 16(8), 62-65 (in Chinese)
2012	0.65	Ye, C. F., and Liang, L. J. (2014). Fangchenggang stuff bay phytoplankton diversity and water quality evaluation. Popular Science & Technology 16(8), 62-65 (in Chinese)
2012	0.79	Ye, C. F., and Liang, L. J. (2014). Fangchenggang stuff bay phytoplankton diversity and water quality evaluation. Popular Science & Technology 16(8), 62-65 (in Chinese)
2012	0.78	Ye, C. F., and Liang, L. J. (2014). Fangchenggang stuff bay phytoplankton diversity and water quality evaluation. Popular Science & Technology 16(8), 62-65 (in Chinese)
2012	0.84	Ye, C. F., and Liang, L. J. (2014). Fangchenggang stuff bay phytoplankton diversity and water quality evaluation. Popular Science & Technology 16(8), 62-65 (in Chinese)
2012	1.12	Ye, C. F., and Liang, L. J. (2014). Fangchenggang stuff bay phytoplankton diversity and water quality evaluation. Popular Science & Technology 16(8), 62-65 (in Chinese)
2012	0.91	Ye, C. F., and Liang, L. J. (2014). Fangchenggang stuff bay phytoplankton diversity and water quality evaluation. Popular Science & Technology 16(8), 62-65 (in Chinese)
2012	1.02	Ye, C. F., and Liang, L. J. (2014). Fangchenggang stuff bay phytoplankton diversity and water quality evaluation. Popular Science & Technology 16(8), 62-65 (in Chinese)
2012	0.99	Ye, C. F., and Liang, L. J. (2014). Fangchenggang stuff bay phytoplankton diversity and water quality evaluation. Popular Science & Technology 16(8), 62-65 (in Chinese)
2012	1.02	Ye, C. F., and Liang, L. J. (2014). Fangchenggang stuff bay phytoplankton diversity and water quality evaluation. Popular Science & Technology 16(8), 62-65 (in Chinese)
2012	1.25	Ye, C. F., and Liang, L. J. (2014). Fangchenggang stuff bay phytoplankton diversity and water quality evaluation. Popular Science & Technology 16(8), 62-65 (in Chinese)
